# Supplementary material for: Mendelian Randomization Revealed Potential of mTOR Inhibitors for Treatment of Osteoporosis: Evidence From GWAS and Transcriptome Data
Source: Int J Endocrinol. 2026 May 23;2026:5562148. doi: 10.1155/ije/5562148 (PMC13197831; doi:10.1155/ije/5562148)
Supplement: Supplementary file 1 — Supporting Information Supporting table 1: Baseline information for cited studies. Supporting table 2: SMR analysis and HEIDI test for genetically proxied mTOR and BMD. Supporting table 3: Information about genetic instrumental variables for mTOR (Cis‐eQTLs). Supporting table 4: Bayesian colocalization results for mTOR instrumental variables. Supporting table 5: Bayesian colocalization results for mTOR with heel BMD. Supporting table 6: PheWAS results of the top SNP (rs4845985) of mTOR. Supporting table 7: SMR analysis and HEIDI test for mTOR and energy metabolism–related traits. Supporting table 8: Genetic instrumental variables for mTOR‐related metabolic traits and total body BMD. Supporting table 9: Genetic instrumental variables for mTOR‐related metabolic traits and total body BMD (age over 60). Supporting table 10: Genetic instrumental variables for mTOR‐related metabolic traits and total body BMD (age 45–60). Supporting table 11: Genetic instrumental variables for mTOR‐related metabolic traits and total body BMD (age 30–45). Supporting table 12: Genetic instrumental variables for mTOR‐related metabolic traits and total body BMD (age 15–30). Supporting table 13: Genetic instrumental variables for mTOR‐related metabolic traits and total body BMD (age 0–15). Supporting table 14: Molecular binding energies between mTOR and five fatty acids. Supporting figure 1: Expression boxplots of GSE56814 and GSE56815 before (a) and after (b) the removal of batch effects. PCA plots for high BMD and low BMD groups (c). PCA plot of GSE56814 and GSE56815 (d). Supporting list: STROBE‐MR checklist for the study. [file IJE-2026-5562148-s001.zip › Supplementary tables.xlsx]

## Sheet: Summary
Supplementary table 1: Baseline information for cited studies
Supplementary table 2: SMR analysis and HEIDI test for genetically proxied mTOR and BMD
Supplementary table 3: Information about genetic instrumental variables for mTOR (Cis-eQTLs)
Supplementary table 4: Bayesian colocalization results for mTOR instrumental variables
Supplementary table 5: Bayesian colocalization results for mTOR with heel BMD
Supplementary table 6: Phewas results of Top SNP (rs4845985) of mTOR
Supplementary table 7: SMR analysis and HEIDI test for mTOR and energy metabolism related traits
Supplementary table 8: Genetic instrumental variables for mTOR-related metabolic traits and total body BMD
Supplementary table 9: Genetic instrumental variables for mTOR-related metabolic traits and total body BMD (age over 60)
Supplementary table 10: Genetic instrumental variables for mTOR-related metabolic traits and total body BMD (age 45-60)
Supplementary table 11: Genetic instrumental variables for mTOR-related metabolic traits and total body BMD(age 30-45)
Supplementary table 12: Genetic instrumental variables for mTOR-related metabolic traits and total body BMD (age 15-30)
Supplementary table 13: Genetic instrumental variables for mTOR-related metabolic traits and total body BMD (age 0-15)
Supplementary table 14: Molecular binding energies between mTOR and five fatty acids

## Sheet: Supplementary table 1
Name	Characteristic	Note	Year	Consortium	Sample size	Population	GWAS ID
mTOR	Cis-eQTL	Whole blood eQTL	2020	eQTLGen Consortium	31684	Mixed	NA
			2020	GTEX v8	73 - 670	Mixed	NA
Insulin	Fasting insulin	Blood hormone levels related to energy metabolism	2012	MAGIC	108557	European	ieu-b-116
Cortisol	Cortisol		2014	Human blood metabolites GWAS meta-analyze (by shin et al. 2014)	7795	European	met-a-353
Thyroid Stimulating Hormone	Thyroid Stimulating Hormone		2018	Protein level GWAS meta-analyze (by Sun et al. 2018)	3301	European	prot-a-530
Leptin	Leptin		2016	Plasma protein biomarkers GWAS meta-analyze (by Folkersen et al. 2017)	32161	European	ieu-a-1002
Adiponectin	Adiponectin		2019	Complete GWAS summary data on protein levels (by Suhre et al. 2017)	NA	European	prot-c-3554_24_1
Resistin	Resistin		2018	Plasma protein biomarkers GWAS meta-analyze (by Folkersen et al. 2017)	3394	European	prot-b-32
Glucose	Glucose	Glucose metabolism-related blood markers	2020	Metabolic biomarkers from UK Biobank (by Nightingale Health 2020)	114867	European	met-d-Glucose
HbA1C	HbA1C		2010	MAGIC	46368	European	ieu-b-103
Lactate	Lactate		2020	Metabolic biomarkers from UK Biobank (by Nightingale Health 2020)	114802	European	met-d-Lactate
Pyruvate	Pyruvate		2016	Circulating metabolites GWAS meta-analyze (by Kettunen et al. 2016)	24756	European	met-c-920
HOMA-IR	HOMA-IR		2011	MAGIC	37037	European	ieu-b-118
Leucine	Leucine	Amino acids in blood	2020	Metabolic biomarkers from UK Biobank (by Nightingale Health 2020)	115074	European	met-d-Leu
Glycine	Glycine		2020	Metabolic biomarkers from UK Biobank (by Nightingale Health 2020)	114972	European	met-d-Gly
Histidine	Histidine		2020	Metabolic biomarkers from UK Biobank (by Nightingale Health 2020)	114895	European	met-d-His
Valine	Valine		2020	Metabolic biomarkers from UK Biobank (by Nightingale Health 2020)	115048	European	met-d-Val
Alanine	Alanine		2020	Metabolic biomarkers from UK Biobank (by Nightingale Health 2020)	115074	European	met-d-Ala
Tyrosine	Tyrosine		2020	Metabolic biomarkers from UK Biobank (by Nightingale Health 2020)	114911	European	met-d-Tyr
Glutamine	Glutamine		2020	Metabolic biomarkers from UK Biobank (by Nightingale Health 2020)	114750	European	met-d-Gln
Phenylalanine	Phenylalanine		2020	Circulating metabolites GWAS meta-analyze (by Kettunen et al. 2016)	22663	European	met-c-919
BCCA	Total concentration of BCAA (leucine + isoleucine + valine)		2020	Metabolic biomarkers from UK Biobank (by Nightingale Health 2020)	115047	European	met-d-Total_BCAA
High cholesterol	Non-cancer illness code, self-reported: high cholesterol	Lipid and Cholesterol	2018	UK Biobank	462933	European	ukb-b-10912
HDL cholesterol	HDL cholesterol		2020	UK Biobank	403943	European	ieu-b-109
Apolipoprotein A1	Apolipoprotein A1		2020	Metabolic biomarkers from UK Biobank (by Nightingale Health 2020)	115078	European	met-d-ApoA1
Apolipoprotein B	Apolipoprotein B		2020	Metabolic biomarkers from UK Biobank (by Nightingale Health 2020)	115078	European	met-d-ApoB
LDL cholesterol	LDL cholesterol		2020	Metabolic biomarkers from UK Biobank (by Nightingale Health 2020)	115078	European	met-d-LDL_C
Oxidized LDL receptor 1	Oxidized low density lipoprotein receptor 1		2018	Plasma protein biomarkers GWAS meta-analyze (by Folkersen et al. 2017)	3394	European	prot-b-17
VLDL cholesterol	VLDL cholesterol		2020	Metabolic biomarkers from UK Biobank (by Nightingale Health 2020)	115078	European	met-d-VLDL_C
TG	Serum total triglycerides		2016	Circulating metabolites GWAS meta-analyze (by Kettunen et al. 2016)	21545	European	met-c-934
TFA	Total fatty acids	Fatty acids in blood	2020	Metabolic biomarkers from UK Biobank (by Nightingale Health 2020)	114999	European	met-d-Total_FA
MUFA	Monounsaturated fatty acids		2020	Metabolic biomarkers from UK Biobank (by Nightingale Health 2020)	114999	European	met-d-MUFA
PUFA	Polyunsaturated fatty acids		2020	Metabolic biomarkers from UK Biobank (by Nightingale Health 2020)	114999	European	met-d-PUFA
SFA	Saturated fatty acids		2020	Metabolic biomarkers from UK Biobank (by Nightingale Health 2020)	114999	European	met-d-SFA
Omega-3 fatty acids	Omega-3 fatty acids		2020	Metabolic biomarkers from UK Biobank (by Nightingale Health 2020)	114999	European	met-d-Omega_3
Omega-6 fatty acids	Omega-6 fatty acids		2020	Metabolic biomarkers from UK Biobank (by Nightingale Health 2020)	114999	European	met-d-Omega_6
Ratio of omega-6 fatty acids to total fatty acids	Ratio of omega-6 fatty acids to total fatty acids		2020	Metabolic biomarkers from UK Biobank (by Nightingale Health 2020)	114999	European	met-d-Omega_6_pct
Ratio of omega-3 fatty acids to total fatty acids	Ratio of omega-3 fatty acids to total fatty acids		2020	Metabolic biomarkers from UK Biobank (by Nightingale Health 2020)	114999	European	met-d-Omega_3_pct
Heel BMD	Heel bone mineral density (BMD) T-score, automated	Bone mineral density	2018	UK Biobank	265753	European	ukb-b-20124
Total body BMD	Total body BMD		2018	Total Body BMD GWAS meta-analyze (by Medina-Gomez et.al. 2018)	56284	European	ebi-a-GCST005348
Total body BMD (age over 60)	Total body BMD (age over 60)		2018	Total Body BMD GWAS meta-analyze (by Medina-Gomez et.al. 2018)	22504	Mixed	ebi-a-GCST005349
Total body BMD (age 45-60)	Total body BMD (age 45-60)		2018	Total Body BMD GWAS meta-analyze (by Medina-Gomez et.al. 2018)	18805	European	ebi-a-GCST005350
Total body BMD (age 30-45)	Total body BMD (age 30-45)		2018	Total Body BMD GWAS meta-analyze (by Medina-Gomez et.al. 2018)	10062	Mixed	ebi-a-GCST005346
Total body BMD (age 15-30)	Total body BMD (age 15-30)		2018	Total Body BMD GWAS meta-analyze (by Medina-Gomez et.al. 2018)	4180	Mixed	ebi-a-GCST005344
Total body BMD (age 0-15)	Total body BMD (age 0-15)		2018	Total Body BMD GWAS meta-analyze (by Medina-Gomez et.al. 2018)	11807	Mixed	ebi-a-GCST005345
GSE56814	Circulating monocyte microarray sequencing results from subjects in high or low BMD groups	Transcriptome sequencing	2016	Center for Bioinformatics and Genomics	73	Caucasian	NA
GSE56815			2016	Center for Bioinformatics and Genomics	80	Caucasian	NA

## Sheet: Supplementary table 2
Features											GWAS			eQTL			SMR
Consortium.eQTL	Gene	Outcomes	Chr	bp	Top-SNP	Top-SNP-Chr	Top-SNP-bp	A1	A2	Freq	b	se	p	b	se	p	b	se	or	p	p-HEIDI	nsnp_HEIDI
GTEx	mTOR	Heel BMD	1	11166592	rs2295079	1	11322565	G	C	0.689861	0.0156129	0.00277022	1.7e-08	-0.210234	0.021065	1.85993e-23	-0.0742644	0.0151327	0.928426	9.2229e-07	0.0336023	20
eQTLGen	mTOR	Heel BMD	1	11244578	rs4845985	1	11288618	G	A	0.276342	-0.0165389	0.00287588	8.9e-09	0.242248	0.00880545	1.29323e-166	-0.0682727	0.0121283	0.934006	1.81022e-08	0.0232733	20
GTEx	mTOR	Total body BMD	1	11166592	rs2295079	1	11322565	G	C	0.689861	0.0296	0.0062	2.16501e-06	-0.210234	0.021065	1.85993e-23	-0.140795	0.0326915	0.868667	1.6564e-05	0.298977	20
eQTLGen	mTOR	Total body BMD	1	11244578	rs4845985	1	11288618	G	A	0.276342	-0.0277	0.0063	1.18801e-05	0.242248	0.00880545	1.29323e-166	-0.114346	0.0263365	0.891949	1.41368e-05	0.0565126	20
GTEx	mTOR	Total body BMD (age over 60)	1	11166592	rs2295079	1	11322565	G	C	0.689861	0.0398	0.0108	0.000214501	-0.210234	0.021065	1.85993e-23	-0.189313	0.0547615	0.827527	0.000546143	0.233723	20
eQTLGen	mTOR	Total body BMD (age over 60)	1	11244578	rs4845985	1	11288618	G	A	0.276342	-0.0335	0.0108	0.00195502	0.242248	0.00880545	1.29323e-166	-0.138288	0.0448649	0.870848	0.00205393	0.114908	20
GTEx	mTOR	Total body BMD (age 45-60)	1	11166592	rs2295079	1	11322565	G	C	0.689861	0.0342	0.0118	0.00373603	-0.210234	0.021065	1.85993e-23	-0.162676	0.0584468	0.849867	0.00538064	0.686913	20
eQTLGen	mTOR	Total body BMD (age 45-60)	1	11244578	rs4845985	1	11288618	G	A	0.276342	-0.0353	0.012	0.00327197	0.242248	0.00880545	1.29323e-166	-0.145719	0.0498185	0.864401	0.00344464	0.72304	20
GTEx	mTOR	Total body BMD (age 30-45)	1	11166592	rs2295079	1	11322565	G	C	0.689861	0.0435	0.0162	0.00725003	-0.210234	0.021065	1.85993e-23	-0.206912	0.0797973	0.813091	0.00951497	0.200428	20
eQTLGen	mTOR	Total body BMD (age 30-45)	1	11244578	rs4845985	1	11288618	G	A	0.276342	-0.048	0.0165	0.00365999	0.242248	0.00880545	1.29323e-166	-0.198144	0.0684918	0.820252	0.00381627	0.108236	20
GTEx	mTOR	Total body BMD (age 15-30)	1	11166592	rs2295079	1	11322565	G	C	0.689861	-0.0288	0.0253	0.2567	-0.210234	0.021065	1.85993e-23	0.13699	0.121122	1.14682	0.258052	0.46174	20
eQTLGen	mTOR	Total body BMD (age 15-30)	1	11244578	rs4845985	1	11288618	G	A	0.276342	0.0261	0.0254	0.305	0.242248	0.00880545	1.29323e-166	0.107741	0.104924	1.11376	0.304494	0.202553	20
GTEx	mTOR	Total body BMD (age 0-15)	1	11166592	rs2295079	1	11322565	G	C	0.689861	0.0242	0.0138	0.0797297	-0.210234	0.021065	1.85993e-23	-0.11511	0.0666467	0.891268	0.0841382	0.52357	20
eQTLGen	mTOR	Total body BMD (age 0-15)	1	11244578	rs4845985	1	11288618	G	A	0.276342	-0.0179	0.0141	0.2035	0.242248	0.00880545	1.29323e-166	-0.0738913	0.0582668	0.928773	0.204743	0.0645135	20

## Sheet: Supplementary table 3
SNP	Chr	BP	A1	A2	Freq	Probe_Chr	Probe_bp	Gene	b	SE	p
rs4845986	1	11288633	G	C	0.275251	1	11244578	ENSG00000198793	0.242248	0.00880545	1.29323e-166
rs4845985	1	11288618	G	A	0.275251	1	11244578	ENSG00000198793	0.242248	0.00880545	1.29323e-166
rs2300089	1	11290341	C	G	0.275364	1	11244578	ENSG00000198793	0.241706	0.00880477	6.6306e-166
rs1135172	1	11301714	A	G	0.274193	1	11244578	ENSG00000198793	0.241039	0.00880128	3.93909e-165
rs11121703	1	11293792	A	C	0.274855	1	11244578	ENSG00000198793	0.241181	0.00881041	5.50364e-165
rs6686835	1	11305316	G	A	0.273855	1	11244578	ENSG00000198793	0.240851	0.0088049	9.62592e-165
rs6661859	1	11301063	T	C	0.274762	1	11244578	ENSG00000198793	0.241032	0.00881176	9.83922e-165
rs11121706	1	11302065	G	A	0.274383	1	11244578	ENSG00000198793	0.240973	0.00881541	1.61064e-164
rs2746639	1	11292881	A	G	0.268769	1	11244578	ENSG00000198793	0.240908	0.00887429	2.76954e-162
rs12029823	1	11286745	T	C	0.269196	1	11244578	ENSG00000198793	0.240653	0.00887038	4.36037e-162
rs2746637	1	11275588	A	G	0.269572	1	11244578	ENSG00000198793	0.240451	0.00886627	5.76774e-162
rs7525957	1	11318236	C	T	0.272239	1	11244578	ENSG00000198793	0.238866	0.00882327	2.08726e-161
rs10779751	1	11284336	A	G	0.269216	1	11244578	ENSG00000198793	0.239663	0.00885489	2.50288e-161
rs12739368	1	11288247	T	C	0.270215	1	11244578	ENSG00000198793	0.239735	0.00886035	3.15972e-161
rs1205592	1	11305663	C	T	0.266461	1	11244578	ENSG00000198793	0.240346	0.00888349	3.29976e-161
rs4845982	1	11271576	T	C	0.269769	1	11244578	ENSG00000198793	0.239769	0.00886462	4.04307e-161
rs2016559	1	11269917	G	T	0.269845	1	11244578	ENSG00000198793	0.239741	0.00886384	4.13162e-161
rs7541998	1	11293200	C	T	0.269967	1	11244578	ENSG00000198793	0.239689	0.00886246	4.32607e-161
rs7526649	1	11278163	C	T	0.270214	1	11244578	ENSG00000198793	0.239571	0.00886023	5.15867e-161
rs12032364	1	11286872	G	T	0.269845	1	11244578	ENSG00000198793	0.239669	0.00886391	5.17274e-161
rs1064261	1	11288758	G	A	0.269213	1	11244578	ENSG00000198793	0.239353	0.00885463	6.32021e-161
rs718206	1	11294474	T	A	0.269967	1	11244578	ENSG00000198793	0.239391	0.00886271	1.09759e-160
rs11121702	1	11293147	C	T	0.269986	1	11244578	ENSG00000198793	0.239327	0.00886257	1.31926e-160
rs2024627	1	11298790	T	C	0.269007	1	11244578	ENSG00000198793	0.239118	0.00885703	1.57698e-160
rs2253213	1	11265785	A	G	0.262543	1	11244578	ENSG00000198793	0.240962	0.00892604	1.67367e-160
rs11121710	1	11313244	T	C	0.268481	1	11244578	ENSG00000198793	0.239187	0.00886258	2.0222e-160
rs4845859	1	11304873	A	G	0.269684	1	11244578	ENSG00000198793	0.239209	0.00886587	2.47661e-160
rs1883964	1	11294942	T	A	0.269854	1	11244578	ENSG00000198793	0.239094	0.00886417	3.05729e-160
rs7524202	1	11297762	T	C	0.269816	1	11244578	ENSG00000198793	0.239061	0.00886459	3.49921e-160
rs11121704	1	11293959	C	T	0.269063	1	11244578	ENSG00000198793	0.238823	0.00885668	3.77428e-160
rs12036364	1	11304242	A	G	0.269684	1	11244578	ENSG00000198793	0.239074	0.00886598	3.7743e-160
rs11121708	1	11307253	G	C	0.269646	1	11244578	ENSG00000198793	0.239062	0.00886639	4.04852e-160
rs6679878	1	11306882	A	G	0.269608	1	11244578	ENSG00000198793	0.239065	0.00886679	4.14824e-160
rs6670821	1	11308762	T	C	0.270404	1	11244578	ENSG00000198793	0.238758	0.0088592	5.65839e-160
rs1010447	1	11269796	T	C	0.269111	1	11244578	ENSG00000198793	0.238279	0.00885677	1.99328e-159
rs11121711	1	11317661	A	T	0.274225	1	11244578	ENSG00000198793	0.23729	0.0088206	2.09217e-159
rs1883965	1	11322156	A	G	0.276197	1	11244578	ENSG00000198793	0.236257	0.00878547	2.73894e-159
rs6697896	1	11301196	C	G	0.272509	1	11244578	ENSG00000198793	0.237369	0.0088385	7.11987e-159
rs1212929	1	11295868	A	G	0.254172	1	11244578	ENSG00000198793	0.242479	0.00903894	1.6033e-158
rs4845860	1	11324193	A	G	0.277182	1	11244578	ENSG00000198793	0.235596	0.0087938	4.10264e-158
rs2024625	1	11292753	A	G	0.274404	1	11244578	ENSG00000198793	0.236218	0.00882108	5.70637e-158
rs7554251	1	11317932	T	C	0.268053	1	11244578	ENSG00000198793	0.237284	0.00888533	4.10685e-157
rs12752896	1	11288348	G	C	0.281333	1	11244578	ENSG00000198793	0.235853	0.00884458	1.15512e-156
rs4845855	1	11262310	T	C	0.268866	1	11244578	ENSG00000198793	0.237203	0.00897156	4.83127e-154
rs2746638	1	11278125	T	C	0.273338	1	11244578	ENSG00000198793	0.235654	0.00892548	1.28596e-153
rs6683420	1	11304306	G	A	0.281333	1	11244578	ENSG00000198793	0.233286	0.00884678	3.05924e-153
rs10864490	1	11236410	A	C	0.244422	1	11244578	ENSG00000198793	0.240192	0.00916224	1.77387e-151
rs7540890	1	11278289	T	C	0.262942	1	11244578	ENSG00000198793	0.236398	0.00903765	8.20401e-151
rs4845984	1	11285574	A	G	0.276765	1	11244578	ENSG00000198793	0.232569	0.00889289	9.30364e-151
rs11585553	1	11233814	A	G	0.234363	1	11244578	ENSG00000198793	0.253484	0.00972208	7.38086e-150
rs6672513	1	11304583	A	G	0.277423	1	11244578	ENSG00000198793	0.231498	0.00888717	1.39541e-149
rs11581010	1	11212458	G	A	0.233551	1	11244578	ENSG00000198793	0.252443	0.00973519	2.97881e-148
rs11121696	1	11238063	C	T	0.237507	1	11244578	ENSG00000198793	0.239143	0.00925455	3.10327e-147
rs7553827	1	11222393	C	T	0.239488	1	11244578	ENSG00000198793	0.238025	0.00922857	1.08474e-146
rs11121695	1	11229515	A	G	0.236948	1	11244578	ENSG00000198793	0.238353	0.00924666	1.5978e-146
rs2275527	1	11190646	A	G	0.236856	1	11244578	ENSG00000198793	0.238185	0.00924747	2.70501e-146
rs2300095	1	11265717	A	G	0.28826	1	11244578	ENSG00000198793	0.223977	0.00869686	2.92254e-146
rs12075896	1	11200350	A	C	0.237374	1	11244578	ENSG00000198793	0.238266	0.00925738	4.39205e-146
rs6701524	1	11198502	G	A	0.237429	1	11244578	ENSG00000198793	0.237594	0.00924025	8.36448e-146
rs1205593	1	11252716	T	C	0.239062	1	11244578	ENSG00000198793	0.237446	0.0092352	8.80617e-146
rs11121691	1	11181327	T	C	0.236762	1	11244578	ENSG00000198793	0.237482	0.00924934	2.18966e-145
rs12089366	1	11220187	T	C	0.23907	1	11244578	ENSG00000198793	0.236888	0.00923632	4.52002e-145
rs56803472	1	11179484	T	C	0.238015	1	11244578	ENSG00000198793	0.237103	0.00924955	6.37641e-145
rs1148478	1	11174067	A	T	0.238289	1	11244578	ENSG00000198793	0.236799	0.00924592	1.14468e-144
rs2791643	1	11207269	C	T	0.23851	1	11244578	ENSG00000198793	0.236013	0.00922662	2.57331e-144
rs28729193	1	11180151	C	T	0.237929	1	11244578	ENSG00000198793	0.236739	0.00926346	4.68518e-144
rs12239187	1	11202411	C	T	0.234607	1	11244578	ENSG00000198793	0.237453	0.00929685	6.87719e-144
rs12097293	1	11197467	G	A	0.234636	1	11244578	ENSG00000198793	0.237372	0.00929633	8.26756e-144
rs1417131	1	11191922	C	T	0.233659	1	11244578	ENSG00000198793	0.23692	0.00929353	2.35709e-143
rs4845857	1	11285680	T	C	0.289517	1	11244578	ENSG00000198793	0.226487	0.00889455	4.99113e-143
rs1148482	1	11151779	A	G	0.233708	1	11244578	ENSG00000198793	0.23324	0.00931335	2.04985e-138
rs2746640	1	11292952	T	A	0.287234	1	11244578	ENSG00000198793	0.222928	0.00893162	1.68833e-137
rs2791653	1	11129848	A	G	0.236724	1	11244578	ENSG00000198793	0.23078	0.00925517	3.09066e-137
rs2748876	1	11134157	T	G	0.236751	1	11244578	ENSG00000198793	0.231169	0.00927168	3.28157e-137
rs1148485	1	11148759	G	A	0.232483	1	11244578	ENSG00000198793	0.232627	0.0093309	3.44951e-137
rs2791656	1	11128329	A	G	0.237836	1	11244578	ENSG00000198793	0.230437	0.00925718	8.90328e-137
rs1884429	1	11112836	T	C	0.226703	1	11244578	ENSG00000198793	0.233373	0.00941536	1.25672e-135
rs2791644	1	11160674	C	T	0.22914	1	11244578	ENSG00000198793	0.231276	0.0094801	1.88578e-131
rs6540965	1	11325521	G	C	0.316215	1	11244578	ENSG00000198793	0.206611	0.00849265	9.86415e-131
rs6671083	1	11325910	G	A	0.316095	1	11244578	ENSG00000198793	0.206006	0.00848242	2.74264e-130
rs3010222	1	11326922	C	T	0.314046	1	11244578	ENSG00000198793	0.205019	0.00849779	1.32748e-128
rs2295080	1	11322628	G	T	0.310213	1	11244578	ENSG00000198793	0.204723	0.00857916	7.45765e-126
rs1074078	1	11326788	T	C	0.308486	1	11244578	ENSG00000198793	0.2034	0.00852475	7.97408e-126
rs2300091	1	11266711	C	T	0.302712	1	11244578	ENSG00000198793	0.204777	0.0086382	3.12686e-124
rs12730522	1	11284091	G	A	0.302766	1	11244578	ENSG00000198793	0.204722	0.00863815	3.62288e-124
rs2788570	1	11289466	T	C	0.222171	1	11244578	ENSG00000198793	0.226864	0.00958986	1.00941e-123
rs2300092	1	11266464	T	C	0.302559	1	11244578	ENSG00000198793	0.204297	0.00863979	1.29763e-123
rs11121698	1	11267283	C	T	0.302195	1	11244578	ENSG00000198793	0.204323	0.00864273	1.46081e-123
rs7549109	1	11278813	G	C	0.30208	1	11244578	ENSG00000198793	0.204263	0.00864377	1.84234e-123
rs2300093	1	11266392	G	C	0.302233	1	11244578	ENSG00000198793	0.20419	0.00864252	2.07381e-123
rs2295079	1	11322565	C	G	0.310653	1	11244578	ENSG00000198793	0.202819	0.00858855	2.70302e-123
rs12120734	1	11262020	A	G	0.302359	1	11244578	ENSG00000198793	0.204066	0.00864175	2.7678e-123
rs7544489	1	11299511	C	T	0.302681	1	11244578	ENSG00000198793	0.203813	0.00863901	4.63449e-123
rs2076655	1	11289161	G	A	0.302745	1	11244578	ENSG00000198793	0.203361	0.00862298	5.67877e-123
rs12124983	1	11286178	T	C	0.302099	1	11244578	ENSG00000198793	0.203848	0.00864392	5.78716e-123
rs742824	1	11274022	G	A	0.302137	1	11244578	ENSG00000198793	0.203838	0.00864365	5.84201e-123
rs2335398	1	11270171	C	T	0.302195	1	11244578	ENSG00000198793	0.203791	0.00864314	6.42101e-123
rs4845856	1	11274547	T	C	0.302099	1	11244578	ENSG00000198793	0.203806	0.00864392	6.48207e-123
rs10864496	1	11315706	G	A	0.301747	1	11244578	ENSG00000198793	0.203856	0.00864697	6.89256e-123
rs7517041	1	11317977	G	C	0.301429	1	11244578	ENSG00000198793	0.203857	0.00864946	8.05515e-123
rs7543400	1	11283964	C	G	0.302179	1	11244578	ENSG00000198793	0.203684	0.00864366	8.89438e-123
rs4845987	1	11306279	G	C	0.302413	1	11244578	ENSG00000198793	0.203589	0.00864143	1.0009e-122
rs2076657	1	11318763	C	G	0.301475	1	11244578	ENSG00000198793	0.203672	0.00864908	1.30355e-122
rs10864495	1	11292666	T	A	0.302298	1	11244578	ENSG00000198793	0.203396	0.00864244	1.80505e-122
rs2092642	1	11317320	C	T	0.301494	1	11244578	ENSG00000198793	0.203497	0.00864906	2.09914e-122
rs2300094	1	11266044	C	T	0.30342	1	11244578	ENSG00000198793	0.202925	0.00863376	3.74732e-122
rs4845858	1	11304720	C	T	0.301953	1	11244578	ENSG00000198793	0.202937	0.00864564	7.73517e-122
rs4845988	1	11319587	A	G	0.300801	1	11244578	ENSG00000198793	0.201617	0.00864035	1.98491e-120
rs2258621	1	11141187	C	G	0.257356	1	11244578	ENSG00000198793	0.215086	0.00922595	3.25743e-120
rs4845854	1	11261929	T	C	0.297407	1	11244578	ENSG00000198793	0.201572	0.00868506	3.69363e-119
rs7542591	1	11323901	C	G	0.31431	1	11244578	ENSG00000198793	0.199663	0.00864371	4.71659e-118
rs11121713	1	11320350	G	A	0.304226	1	11244578	ENSG00000198793	0.199914	0.00867647	1.81064e-117
rs11121712	1	11320329	G	C	0.303779	1	11244578	ENSG00000198793	0.199043	0.00868077	2.37661e-116
rs2788543	1	11344629	C	T	0.289906	1	11244578	ENSG00000198793	0.200851	0.00880023	2.68592e-115
rs4240892	1	11227864	C	T	0.273788	1	11244578	ENSG00000198793	0.197698	0.00891045	4.5656e-109
rs2744815	1	11360957	G	A	0.302807	1	11244578	ENSG00000198793	0.192336	0.00867623	6.96415e-109
rs4845852	1	11233559	C	T	0.272941	1	11244578	ENSG00000198793	0.197706	0.0089187	7.0572e-109
rs12041740	1	11236524	G	A	0.273037	1	11244578	ENSG00000198793	0.1976	0.00891778	8.73464e-109
rs2788546	1	11337559	T	C	0.301203	1	11244578	ENSG00000198793	0.193412	0.00875301	3.40778e-108
rs6674994	1	11239515	T	C	0.272622	1	11244578	ENSG00000198793	0.196447	0.00890642	8.21958e-108
rs4845853	1	11243470	A	G	0.272888	1	11244578	ENSG00000198793	0.196268	0.00890386	1.115e-107
rs6691831	1	11220180	G	A	0.271576	1	11244578	ENSG00000198793	0.195631	0.00888069	1.52561e-107
rs1148480	1	11172006	A	G	0.271247	1	11244578	ENSG00000198793	0.196835	0.00893714	1.68122e-107
rs2015818	1	11170743	G	A	0.271822	1	11244578	ENSG00000198793	0.195891	0.00893174	1.28649e-106
rs1034528	1	11249132	C	G	0.266966	1	11244578	ENSG00000198793	0.195081	0.0089291	8.15668e-106
rs1057079	1	11205058	C	T	0.272011	1	11244578	ENSG00000198793	0.194706	0.00891399	9.10064e-106
rs2261434	1	11170131	A	C	0.271349	1	11244578	ENSG00000198793	0.194563	0.00892194	1.98238e-105
rs2486918	1	11164937	C	T	0.2719	1	11244578	ENSG00000198793	0.193723	0.00893268	2.72175e-104
rs2982372	1	11372913	C	T	0.21404	1	11244578	ENSG00000198793	0.205518	0.00963478	5.87944e-101
rs743577	1	11119135	G	A	0.264526	1	11244578	ENSG00000198793	0.191978	0.00901295	1.1304e-100
rs2744820	1	11365015	A	G	0.294758	1	11244578	ENSG00000198793	0.186448	0.00876628	2.20866e-100
rs1211575	1	11118390	G	A	0.264247	1	11244578	ENSG00000198793	0.191996	0.00902848	2.36453e-100
rs7533211	1	11132965	G	C	0.27162	1	11244578	ENSG00000198793	0.189923	0.0089378	3.33913e-100
rs1194820	1	11129259	T	G	0.271773	1	11244578	ENSG00000198793	0.189474	0.0089365	9.11348e-100
rs2259886	1	11137778	C	T	0.271745	1	11244578	ENSG00000198793	0.188794	0.00892087	2.08578e-99
rs9430347	1	11104845	T	C	0.205191	1	11244578	ENSG00000198793	0.215902	0.0102994	1.44e-97
rs2273344	1	11105122	C	T	0.205195	1	11244578	ENSG00000198793	0.215473	0.010279	1.44613e-97
rs10779750	1	11106359	T	C	0.206427	1	11244578	ENSG00000198793	0.215715	0.0103361	1.00329e-96
rs2791659	1	11126569	C	A	0.260877	1	11244578	ENSG00000198793	0.188809	0.00905586	1.5435e-96
rs6701726	1	11126941	C	T	0.260983	1	11244578	ENSG00000198793	0.188667	0.00905494	2.05061e-96
rs2791646	1	11133242	C	T	0.267008	1	11244578	ENSG00000198793	0.186871	0.00898963	5.62797e-96
rs1318348	1	11130418	A	G	0.266536	1	11244578	ENSG00000198793	0.186928	0.00899428	6.16806e-96
rs2791650	1	11132541	G	C	0.266622	1	11244578	ENSG00000198793	0.186668	0.00899338	1.0776e-95
rs2261317	1	11124979	A	G	0.25969	1	11244578	ENSG00000198793	0.188255	0.00906982	1.07757e-95
rs2791661	1	11126399	C	T	0.263685	1	11244578	ENSG00000198793	0.187338	0.00902599	1.09569e-95
rs910661	1	11130116	C	A	0.266679	1	11244578	ENSG00000198793	0.186627	0.00899278	1.15179e-95
rs2748880	1	11126432	C	G	0.263734	1	11244578	ENSG00000198793	0.187306	0.00902566	1.1614e-95
rs2791649	1	11132561	A	G	0.266603	1	11244578	ENSG00000198793	0.186553	0.00899362	1.42386e-95
rs2791647	1	11132801	G	A	0.266603	1	11244578	ENSG00000198793	0.186449	0.00899373	1.81968e-95
rs2791658	1	11127871	A	G	0.266335	1	11244578	ENSG00000198793	0.186491	0.00899663	1.89689e-95
rs2791657	1	11128001	A	G	0.266383	1	11244578	ENSG00000198793	0.18629	0.00899638	2.98296e-95
rs2791660	1	11126517	C	T	0.263732	1	11244578	ENSG00000198793	0.18681	0.00902567	3.6406e-95
rs2748879	1	11126490	A	G	0.26379	1	11244578	ENSG00000198793	0.186746	0.00902503	4.08893e-95
rs2039840	1	11125866	G	A	0.2604	1	11244578	ENSG00000198793	0.187153	0.00904583	4.31544e-95
rs2748877	1	11129437	T	C	0.267005	1	11244578	ENSG00000198793	0.185838	0.00898977	6.16403e-95
rs2748878	1	11129434	T	C	0.266928	1	11244578	ENSG00000198793	0.185755	0.00899061	7.7739e-95
rs2486920	1	11125050	T	C	0.259447	1	11244578	ENSG00000198793	0.186706	0.00905699	2.02993e-94
rs2261217	1	11127764	C	A	0.261868	1	11244578	ENSG00000198793	0.185812	0.00902997	4.39328e-94
rs910660	1	11130643	A	G	0.26633	1	11244578	ENSG00000198793	0.184749	0.00898129	5.05475e-94
rs1130683	1	11132217	G	A	0.26633	1	11244578	ENSG00000198793	0.184578	0.00898144	7.5394e-94
rs61535446	1	11100898	A	G	0.198427	1	11244578	ENSG00000198793	0.213582	0.0104326	3.77902e-93
rs12136082	1	11102275	A	G	0.202516	1	11244578	ENSG00000198793	0.202222	0.00989046	6.49416e-93
rs2486922	1	11124885	T	C	0.268227	1	11244578	ENSG00000198793	0.185298	0.0090745	1.11983e-92
rs61773665	1	11101413	G	A	0.202458	1	11244578	ENSG00000198793	0.201604	0.00989197	2.48592e-92
rs2791655	1	11128654	G	A	0.281221	1	11244578	ENSG00000198793	0.179674	0.00887841	4.6061e-91
rs2791648	1	11132638	G	T	0.267253	1	11244578	ENSG00000198793	0.183316	0.00907549	9.98993e-91
rs2993656	1	11371463	T	C	0.210637	1	11244578	ENSG00000198793	0.191096	0.00970218	2.32416e-86
rs2982373	1	11377114	A	G	0.24985	1	11244578	ENSG00000198793	0.177272	0.00912194	4.01211e-84
rs3010223	1	11372638	G	A	0.201101	1	11244578	ENSG00000198793	0.19144	0.00985291	4.32039e-84
rs7517155	1	11325330	T	A	0.32947	1	11244578	ENSG00000198793	0.172171	0.00914861	5.23731e-79
rs7556039	1	11093741	A	G	0.170781	1	11244578	ENSG00000198793	0.197336	0.0105178	1.53899e-78
rs1782455	1	11087524	G	A	0.173105	1	11244578	ENSG00000198793	0.195616	0.0105064	2.26228e-77
rs1033638	1	11086717	A	G	0.172602	1	11244578	ENSG00000198793	0.195626	0.0105184	3.31037e-77
rs7555145	1	11092646	T	C	0.181031	1	11244578	ENSG00000198793	0.192811	0.0103891	6.89775e-77
rs6695096	1	11095039	C	T	0.171717	1	11244578	ENSG00000198793	0.193955	0.0104786	1.72778e-76
rs7550141	1	11075371	T	C	0.172591	1	11244578	ENSG00000198793	0.19453	0.0105391	4.49696e-76
rs1782457	1	11089463	T	A	0.170725	1	11244578	ENSG00000198793	0.19395	0.0105348	1.08422e-75
rs9430338	1	11075511	T	C	0.170706	1	11244578	ENSG00000198793	0.193673	0.0105218	1.1587e-75
rs1967714	1	11079773	A	G	0.170682	1	11244578	ENSG00000198793	0.193556	0.0105232	1.48923e-75
rs1782454	1	11087835	T	C	0.169905	1	11244578	ENSG00000198793	0.193448	0.0105219	1.726e-75
rs3765896	1	11074420	G	A	0.170005	1	11244578	ENSG00000198793	0.193023	0.0105199	3.3998e-75
rs6689580	1	11078225	T	C	0.173682	1	11244578	ENSG00000198793	0.193459	0.010561	5.92399e-75
rs7544377	1	11093629	C	G	0.181593	1	11244578	ENSG00000198793	0.189883	0.0103782	8.83989e-75
rs2261695	1	11086439	C	T	0.172178	1	11244578	ENSG00000198793	0.191797	0.0104862	9.86864e-75
rs7546126	1	11079413	T	A	0.169422	1	11244578	ENSG00000198793	0.192514	0.0105538	2.43061e-74
rs3765895	1	11074250	A	G	0.169247	1	11244578	ENSG00000198793	0.192169	0.0105391	2.77281e-74
rs3765900	1	11104370	C	T	0.231047	1	11244578	ENSG00000198793	0.180265	0.00988622	2.77286e-74
rs910663	1	11103967	G	A	0.233435	1	11244578	ENSG00000198793	0.180311	0.00990753	5.21755e-74
rs1967713	1	11079958	A	G	0.170102	1	11244578	ENSG00000198793	0.191724	0.0105383	5.86398e-74
rs12031403	1	11280103	G	A	0.328019	1	11244578	ENSG00000198793	0.170952	0.00941893	1.28871e-73
rs6698075	1	11078312	G	C	0.171064	1	11244578	ENSG00000198793	0.190012	0.0105145	5.35376e-73
rs9430335	1	11072117	C	T	0.16277	1	11244578	ENSG00000198793	0.1931	0.0107076	1.0538e-72
rs3819991	1	11104712	G	A	0.232406	1	11244578	ENSG00000198793	0.177825	0.00986721	1.31403e-72
rs3765901	1	11104676	G	A	0.225933	1	11244578	ENSG00000198793	0.16765	0.00952067	2.10118e-69
rs6540963	1	11131433	T	C	0.26759	1	11244578	ENSG00000198793	0.177061	0.0101	8.33884e-69
rs2273345	1	11105106	C	T	0.226094	1	11244578	ENSG00000198793	0.166994	0.0095317	1.01181e-68
rs7555662	1	11093334	A	G	0.184105	1	11244578	ENSG00000198793	0.183291	0.0104668	1.16859e-68
rs17409276	1	11091205	A	G	0.149698	1	11244578	ENSG00000198793	0.191386	0.0111035	1.4109e-66
rs7548659	1	11107439	G	T	0.225824	1	11244578	ENSG00000198793	0.164784	0.00956588	1.68894e-66
rs11576271	1	11127445	T	C	0.275996	1	11244578	ENSG00000198793	0.165473	0.00961483	2.22662e-66
rs79558202	1	11166302	C	T	0.271872	1	11244578	ENSG00000198793	0.168078	0.00978118	3.51145e-66
rs11121688	1	11127422	C	G	0.273901	1	11244578	ENSG00000198793	0.165451	0.00963828	4.77196e-66
rs12027609	1	11138469	T	G	0.269444	1	11244578	ENSG00000198793	0.166579	0.00973532	1.2329e-65
rs2486921	1	11124943	G	A	0.264447	1	11244578	ENSG00000198793	0.163714	0.00962944	8.01814e-65
rs12569242	1	11127511	A	C	0.262004	1	11244578	ENSG00000198793	0.162491	0.00976569	3.63637e-62
rs11121687	1	11127350	A	G	0.271893	1	11244578	ENSG00000198793	0.159689	0.00966396	2.45679e-61
rs2982375	1	11387192	C	G	0.307612	1	11244578	ENSG00000198793	0.1673	0.0101728	8.98885e-61
rs11121684	1	11094665	G	A	0.196472	1	11244578	ENSG00000198793	0.164116	0.0100359	4.15435e-60
rs11583653	1	11094204	G	A	0.195173	1	11244578	ENSG00000198793	0.165111	0.0101146	6.66233e-60
rs12755574	1	11093894	G	A	0.205184	1	11244578	ENSG00000198793	0.162342	0.00997998	1.69799e-59
rs11121685	1	11095424	A	T	0.202994	1	11244578	ENSG00000198793	0.160569	0.00990618	4.35595e-59
rs12711521	1	11090916	C	A	0.194055	1	11244578	ENSG00000198793	0.163302	0.010119	1.37489e-58
rs9430172	1	11070919	T	G	0.157751	1	11244578	ENSG00000198793	0.176933	0.0110584	1.28191e-57
rs2273347	1	11086332	A	G	0.195677	1	11244578	ENSG00000198793	0.161365	0.010088	1.3669e-57
rs1474891	1	11081880	G	T	0.193757	1	11244578	ENSG00000198793	0.161996	0.0101445	2.108e-57
rs9430171	1	11070380	T	C	0.153582	1	11244578	ENSG00000198793	0.174858	0.0109964	6.19636e-57
rs2273348	1	11079077	A	G	0.194538	1	11244578	ENSG00000198793	0.160434	0.0101109	1.06562e-56
rs6655938	1	11127315	C	T	0.281406	1	11244578	ENSG00000198793	0.152538	0.00971589	1.51719e-55
rs2982374	1	11386623	T	C	0.300773	1	11244578	ENSG00000198793	0.169126	0.010848	8.4338e-55
rs2744822	1	11378544	T	G	0.291853	1	11244578	ENSG00000198793	0.147566	0.00955257	7.80637e-54
rs3753236	1	11069516	T	C	0.150263	1	11244578	ENSG00000198793	0.17197	0.0111705	1.76822e-53
rs2744824	1	11385648	A	T	0.328998	1	11244578	ENSG00000198793	0.160123	0.0104341	3.75555e-53
rs9430167	1	11067792	T	A	0.146353	1	11244578	ENSG00000198793	0.171969	0.0112196	5.00126e-53
rs2744825	1	11386625	G	A	0.323288	1	11244578	ENSG00000198793	0.162385	0.0107426	1.2703e-51
rs61775596	1	11068986	A	G	0.142802	1	11244578	ENSG00000198793	0.173267	0.0114705	1.49201e-51
rs9430334	1	11063972	A	G	0.148073	1	11244578	ENSG00000198793	0.168133	0.0112255	1.0256e-50
rs6699335	1	11091549	T	G	0.212185	1	11244578	ENSG00000198793	0.152969	0.0106166	4.58201e-47
rs6696747	1	11091529	A	T	0.212138	1	11244578	ENSG00000198793	0.152071	0.010618	1.59468e-46
rs12136468	1	11099788	G	A	0.255645	1	11244578	ENSG00000198793	0.141594	0.00995135	6.08878e-46
rs1922991	1	11081210	T	A	0.2033	1	11244578	ENSG00000198793	0.155523	0.0109727	1.33478e-45
rs12122814	1	11060390	A	G	0.14351	1	11244578	ENSG00000198793	0.159457	0.0113174	4.40048e-45
rs72633721	1	11310456	T	C	0.0690044	1	11244578	ENSG00000198793	0.21761	0.0164497	5.98343e-40
rs61773666	1	11101435	G	A	0.284226	1	11244578	ENSG00000198793	0.123127	0.00963137	2.01437e-37
rs115024079	1	11205851	A	G	0.0748883	1	11244578	ENSG00000198793	0.206281	0.0163009	1.05511e-36
rs968545	1	11072579	T	C	0.0822384	1	11244578	ENSG00000198793	0.194868	0.0156654	1.59699e-35
rs62920960	1	11072885	C	T	0.194067	1	11244578	ENSG00000198793	0.137487	0.0111228	4.259e-35
rs41274508	1	11171907	G	A	0.0357364	1	11244578	ENSG00000198793	0.267448	0.0228428	1.1571e-31
rs11583740	1	11131292	T	C	0.0407273	1	11244578	ENSG00000198793	0.243085	0.0218708	1.0653e-28
rs145166077	1	11196947	A	G	0.0363068	1	11244578	ENSG00000198793	0.25006	0.0235333	2.26069e-26
rs111593670	1	11070948	T	C	0.0722992	1	11244578	ENSG00000198793	0.174379	0.0164882	3.85049e-26
rs190176607	1	11310242	G	A	0.402138	1	11244578	ENSG00000198793	0.15311	0.0152524	1.0334e-23
rs2744832	1	11390120	G	A	0.333567	1	11244578	ENSG00000198793	0.10776	0.0109612	8.27929e-23
rs140155847	1	11367898	T	C	0.021043	1	11244578	ENSG00000198793	0.294817	0.0316422	1.19451e-20
rs145328982	1	11384790	T	C	0.048267	1	11244578	ENSG00000198793	0.183915	0.0207453	7.62299e-19
rs17235675	1	11166073	A	G	0.113849	1	11244578	ENSG00000198793	-0.125759	0.0142912	1.3706e-18
rs137980110	1	11216140	T	C	0.0184989	1	11244578	ENSG00000198793	0.296032	0.0338617	2.2821e-18
rs2744831	1	11390096	T	C	0.288142	1	11244578	ENSG00000198793	0.0959758	0.0110304	3.2897e-18
rs146105300	1	11205710	A	G	0.021754	1	11244578	ENSG00000198793	0.253977	0.0302678	4.8202e-17
rs116203135	1	11307438	C	T	0.0235552	1	11244578	ENSG00000198793	0.237629	0.0291148	3.3007e-16
rs115068131	1	11283679	T	C	0.0233399	1	11244578	ENSG00000198793	0.23025	0.0293484	4.3158e-15
rs12138357	1	11224323	T	C	0.0548756	1	11244578	ENSG00000198793	-0.136436	0.0178858	2.3805e-14
rs61775595	1	11068750	C	T	0.333769	1	11244578	ENSG00000198793	0.0693507	0.00913976	3.2538e-14
rs11121675	1	11060075	G	T	0.338111	1	11244578	ENSG00000198793	0.0675919	0.00902092	6.74199e-14
rs11121678	1	11069966	C	G	0.330117	1	11244578	ENSG00000198793	0.0677979	0.009151	1.2745e-13
rs12029968	1	11070731	T	C	0.330551	1	11244578	ENSG00000198793	0.0674912	0.00912857	1.4312e-13
rs12744501	1	11070652	C	T	0.329937	1	11244578	ENSG00000198793	0.0674482	0.00913289	1.5222e-13
rs11121677	1	11067650	G	T	0.334187	1	11244578	ENSG00000198793	0.067269	0.00912295	1.6608e-13
rs113305008	1	11068994	G	A	0.331704	1	11244578	ENSG00000198793	0.0673193	0.00915435	1.9265e-13
rs2744830	1	11390053	G	A	0.318921	1	11244578	ENSG00000198793	0.0844697	0.0120403	2.28959e-12
rs2744828	1	11390035	C	T	0.314386	1	11244578	ENSG00000198793	0.0848911	0.012119	2.47341e-12
rs2744829	1	11390039	C	A	0.311012	1	11244578	ENSG00000198793	0.0832276	0.0121557	7.552e-12
rs2275942	1	11206690	T	A	0.0299636	1	11244578	ENSG00000198793	-0.159358	0.0235682	1.3648e-11
rs2748881	1	11120520	T	C	0.0257047	1	11244578	ENSG00000198793	0.187316	0.0277777	1.5472e-11
rs3730381	1	11194591	A	G	0.0299636	1	11244578	ENSG00000198793	-0.157702	0.0235685	2.2135e-11
rs12141233	1	11193401	C	A	0.029735	1	11244578	ENSG00000198793	-0.158107	0.0236574	2.3378e-11
rs6683730	1	11304581	A	G	0.0313661	1	11244578	ENSG00000198793	-0.162991	0.0244834	2.7909e-11
rs142598103	1	11226721	G	A	0.0314019	1	11244578	ENSG00000198793	-0.162059	0.0244322	3.28929e-11
rs36067555	1	11372541	A	G	0.0823814	1	11244578	ENSG00000198793	-0.119224	0.0179896	3.4165e-11
rs147027757	1	11224917	A	G	0.0313796	1	11244578	ENSG00000198793	-0.161387	0.0244408	4.0238e-11
rs17235633	1	11181457	T	G	0.0298863	1	11244578	ENSG00000198793	-0.155819	0.0235982	4.02921e-11
rs12145341	1	11196860	C	T	0.0292232	1	11244578	ENSG00000198793	-0.157756	0.023901	4.1005e-11
rs111320347	1	11200416	A	C	0.0297089	1	11244578	ENSG00000198793	-0.156432	0.0237104	4.17871e-11
rs114695938	1	11330784	A	G	0.0253451	1	11244578	ENSG00000198793	0.172263	0.0277209	5.15871e-10
rs12142442	1	11194836	G	A	0.0296895	1	11244578	ENSG00000198793	-0.155906	0.0237184	4.9245e-11
rs12141961	1	11303153	A	C	0.0297702	1	11244578	ENSG00000198793	-0.155109	0.0236433	5.36638e-11
rs2275528	1	11199149	C	T	0.0296895	1	11244578	ENSG00000198793	-0.155517	0.0237185	5.4975e-11
rs17036411	1	11209899	C	T	0.0299032	1	11244578	ENSG00000198793	-0.154912	0.0236362	5.6016e-11
rs113281911	1	11180282	A	G	0.0297099	1	11244578	ENSG00000198793	-0.155566	0.0237433	5.6772e-11
rs17036418	1	11211733	G	A	0.0297284	1	11244578	ENSG00000198793	-0.155163	0.0237035	5.90989e-11
rs12125835	1	11196671	T	C	0.0297089	1	11244578	ENSG00000198793	-0.155182	0.0237107	5.9575e-11
rs111748006	1	11201705	A	C	0.0297099	1	11244578	ENSG00000198793	-0.155325	0.0237434	6.07831e-11
rs12122483	1	11193408	T	C	0.0295158	1	11244578	ENSG00000198793	-0.155557	0.0237869	6.1684e-11
rs17235612	1	11193406	T	C	0.0295158	1	11244578	ENSG00000198793	-0.155272	0.0237862	6.67431e-11
rs147923034	1	11144705	G	T	0.03506	1	11244578	ENSG00000198793	-0.159396	0.024427	6.782e-11
rs72871462	1	11211637	A	G	0.0297478	1	11244578	ENSG00000198793	-0.154395	0.0236962	7.24001e-11
rs3123599	1	11475114	A	G	0.0371901	1	11244578	ENSG00000198793	0.1413	0.0217351	7.97881e-11
rs17036416	1	11211535	A	T	0.0297284	1	11244578	ENSG00000198793	-0.153572	0.0237038	9.24552e-11
rs3730379	1	11189191	A	G	0.0297478	1	11244578	ENSG00000198793	-0.153098	0.0236964	1.0415e-10
rs12133922	1	11159823	C	T	0.0334369	1	11244578	ENSG00000198793	-0.151904	0.0235196	1.0568e-10
rs144895727	1	11330385	T	C	0.0257746	1	11244578	ENSG00000198793	0.166385	0.0272094	9.65569e-10
rs147323179	1	11182633	C	T	0.0296701	1	11244578	ENSG00000198793	-0.153117	0.0237265	1.0937e-10
rs72856930	1	11275076	T	C	0.0297895	1	11244578	ENSG00000198793	-0.152308	0.0236364	1.1652e-10
rs12143812	1	11229867	T	C	0.0299249	1	11244578	ENSG00000198793	-0.151906	0.0235849	1.1885e-10
rs12143194	1	11181630	A	G	0.0297099	1	11244578	ENSG00000198793	-0.152771	0.0237436	1.2413e-10
rs180933986	1	11179405	C	T	0.0334097	1	11244578	ENSG00000198793	-0.160771	0.0250032	1.276e-10
rs78839407	1	11312206	C	T	0.029398	1	11244578	ENSG00000198793	-0.152909	0.0238333	1.4009e-10
rs17036461	1	11239235	A	C	0.0298874	1	11244578	ENSG00000198793	-0.150756	0.0235999	1.6807e-10
rs12119863	1	11179962	A	C	0.0293785	1	11244578	ENSG00000198793	-0.152436	0.0238733	1.7117e-10
rs17036421	1	11215996	C	T	0.0296701	1	11244578	ENSG00000198793	-0.151496	0.0237269	1.714e-10
rs78271920	1	11216572	T	C	0.0296895	1	11244578	ENSG00000198793	-0.15136	0.0237197	1.7571e-10
rs2788562	1	11397503	C	T	0.464845	1	11244578	ENSG00000198793	-0.0593054	0.00929755	1.7871e-10
rs36082362	1	11335901	T	C	0.0256346	1	11244578	ENSG00000198793	0.169708	0.0272799	4.94001e-10
rs12116962	1	11195249	A	G	0.0304933	1	11244578	ENSG00000198793	-0.149195	0.0234163	1.8731e-10
rs12143731	1	11312146	A	G	0.0294563	1	11244578	ENSG00000198793	-0.151666	0.0238102	1.8927e-10
rs72871468	1	11219982	A	G	0.0297099	1	11244578	ENSG00000198793	-0.15121	0.0237439	1.9101e-10
rs72871423	1	11163178	T	C	0.0325727	1	11244578	ENSG00000198793	-0.151374	0.023771	1.9151e-10
rs12117492	1	11162727	T	C	0.0325727	1	11244578	ENSG00000198793	-0.15126	0.023771	1.9759e-10
rs72871414	1	11153739	G	A	0.0334874	1	11244578	ENSG00000198793	-0.149283	0.0234677	2.0018e-10
rs7538848	1	11069172	G	A	0.329351	1	11244578	ENSG00000198793	0.0628808	0.00988753	2.0228e-10
rs56797473	1	11308509	A	G	0.0295341	1	11244578	ENSG00000198793	-0.151076	0.0237803	2.11159e-10
rs12133688	1	11165282	G	A	0.0312138	1	11244578	ENSG00000198793	-0.143437	0.0244898	4.713e-09
rs75909850	1	11138641	A	C	0.0321826	1	11244578	ENSG00000198793	-0.134117	0.0244196	3.9696e-08
rs72856980	1	11306225	A	G	0.0295535	1	11244578	ENSG00000198793	-0.150738	0.0237728	2.2858e-10
rs72856978	1	11305385	T	G	0.0295535	1	11244578	ENSG00000198793	-0.150738	0.0237728	2.2858e-10
rs115635908	1	11221491	C	T	0.0300634	1	11244578	ENSG00000198793	-0.149447	0.023578	2.3216e-10
rs61045524	1	11303700	A	G	0.0290677	1	11244578	ENSG00000198793	-0.151888	0.0239646	2.3277e-10
rs17848585	1	11303610	C	T	0.0295535	1	11244578	ENSG00000198793	-0.150658	0.023772	2.33369e-10
rs139323066	1	11201529	A	G	0.0295738	1	11244578	ENSG00000198793	-0.151719	0.0239623	2.4263e-10
rs12121163	1	11134494	C	G	0.0329658	1	11244578	ENSG00000198793	-0.138027	0.0239164	7.87089e-09
rs72871479	1	11230968	T	C	0.0296895	1	11244578	ENSG00000198793	-0.150221	0.0237196	2.40131e-10
rs17036427	1	11229433	C	G	0.0296895	1	11244578	ENSG00000198793	-0.150221	0.0237196	2.40131e-10
rs12354299	1	11185954	C	T	0.0294403	1	11244578	ENSG00000198793	-0.150817	0.0238182	2.42e-10
rs2273127	1	11264828	C	A	0.0290872	1	11244578	ENSG00000198793	-0.151685	0.0239569	2.4263e-10
rs76603090	1	11223823	C	T	0.0296895	1	11244578	ENSG00000198793	-0.150133	0.0237192	2.458e-10
rs2982376	1	11390336	T	C	0.436712	1	11244578	ENSG00000198793	-0.0513345	0.0081133	2.4965e-10
rs12131652	1	11157313	C	T	0.0322114	1	11244578	ENSG00000198793	-0.151534	0.0239617	2.54879e-10
rs6666361	1	11299465	T	G	0.0295535	1	11244578	ENSG00000198793	-0.150237	0.0237725	2.619e-10
rs11121701	1	11284543	C	T	0.0295535	1	11244578	ENSG00000198793	-0.150038	0.0237725	2.7652e-10
rs72856942	1	11279160	C	T	0.0291066	1	11244578	ENSG00000198793	-0.151115	0.0239492	2.794e-10
rs2024626	1	11295908	A	G	0.0295352	1	11244578	ENSG00000198793	-0.149929	0.0237801	2.8857e-10
rs2982378	1	11393007	G	A	0.433782	1	11244578	ENSG00000198793	-0.0508577	0.00806829	2.9119e-10
rs11121700	1	11284454	G	T	0.0295535	1	11244578	ENSG00000198793	-0.149808	0.023773	2.9459e-10
rs17036414	1	11211395	A	G	0.0288929	1	11244578	ENSG00000198793	-0.151428	0.0240347	2.9688e-10
rs2273335	1	11151480	C	T	0.0323537	1	11244578	ENSG00000198793	-0.150319	0.0238617	2.9841e-10
rs12134432	1	11165085	C	T	0.0325495	1	11244578	ENSG00000198793	-0.149701	0.0237795	3.06611e-10
rs72856963	1	11287536	G	A	0.0295729	1	11244578	ENSG00000198793	-0.14958	0.0237647	3.0899e-10
rs58791678	1	11267079	A	G	0.0295729	1	11244578	ENSG00000198793	-0.149508	0.0237647	3.1502e-10
rs12133655	1	11230145	G	A	0.0297089	1	11244578	ENSG00000198793	-0.149176	0.0237126	3.1543e-10
rs17235598	1	11227360	T	G	0.0297089	1	11244578	ENSG00000198793	-0.149176	0.0237126	3.1543e-10
rs17552394	1	11159968	A	G	0.032895	1	11244578	ENSG00000198793	-0.149218	0.0237216	3.16651e-10
rs2275526	1	11192956	G	A	0.0286791	1	11244578	ENSG00000198793	-0.151702	0.0241211	3.1911e-10
rs144003171	1	11223311	T	C	0.0297284	1	11244578	ENSG00000198793	-0.149018	0.0237048	3.24909e-10
rs57071506	1	11227838	C	G	0.0297089	1	11244578	ENSG00000198793	-0.149046	0.0237123	3.2659e-10
rs113220478	1	11278225	T	A	0.0295729	1	11244578	ENSG00000198793	-0.149309	0.0237655	3.32959e-10
rs10492975	1	11235476	G	A	0.0292232	1	11244578	ENSG00000198793	-0.150163	0.0239022	3.3339e-10
rs2536	1	11166713	C	T	0.0315411	1	11244578	ENSG00000198793	-0.151344	0.024094	3.35539e-10
rs111451231	1	11245909	T	C	0.0296118	1	11244578	ENSG00000198793	-0.149152	0.0237496	3.3814e-10
rs12122675	1	11248213	T	C	0.0296118	1	11244578	ENSG00000198793	-0.149152	0.0237496	3.3814e-10
rs2273336	1	11151314	C	T	0.0335092	1	11244578	ENSG00000198793	-0.147327	0.0234604	3.3901e-10
rs2300090	1	11267003	C	T	0.0295729	1	11244578	ENSG00000198793	-0.149235	0.0237651	3.3945e-10
rs79239594	1	11275096	A	G	0.0295729	1	11244578	ENSG00000198793	-0.149205	0.0237655	3.4252e-10
rs72856951	1	11280613	G	A	0.0295729	1	11244578	ENSG00000198793	-0.149205	0.0237655	3.4252e-10
rs72856953	1	11282718	T	C	0.0295729	1	11244578	ENSG00000198793	-0.149205	0.0237655	3.4252e-10
rs12118640	1	11244489	T	C	0.0296312	1	11244578	ENSG00000198793	-0.149001	0.0237421	3.47839e-10
rs113604953	1	11231819	T	C	0.0297089	1	11244578	ENSG00000198793	-0.148802	0.0237127	3.49191e-10
rs17036441	1	11233863	G	C	0.0297089	1	11244578	ENSG00000198793	-0.148802	0.0237127	3.49191e-10
rs2744833	1	11391123	A	G	0.432377	1	11244578	ENSG00000198793	-0.0509176	0.0081141	3.49191e-10
rs75801427	1	11279575	G	A	0.0295729	1	11244578	ENSG00000198793	-0.149117	0.0237651	3.5053e-10
rs10864491	1	11244021	T	C	0.0296506	1	11244578	ENSG00000198793	-0.148925	0.0237345	3.5053e-10
rs12126654	1	11153331	G	A	0.0328235	1	11244578	ENSG00000198793	-0.148935	0.0237446	3.5552e-10
rs12122678	1	11248237	T	C	0.0296118	1	11244578	ENSG00000198793	-0.14896	0.02375	3.5644e-10
rs12132215	1	11298739	C	T	0.0287957	1	11244578	ENSG00000198793	-0.150976	0.0240745	3.58279e-10
rs72856979	1	11305800	G	A	0.0288346	1	11244578	ENSG00000198793	-0.150711	0.0240584	3.7426e-10
rs138581811	1	11222127	A	G	0.029398	1	11244578	ENSG00000198793	-0.149265	0.0238336	3.7813e-10
rs149567850	1	11488544	T	C	0.0246594	1	11244578	ENSG00000198793	0.182654	0.0291798	3.8597e-10
rs2878372	1	11227224	T	C	0.0296895	1	11244578	ENSG00000198793	-0.148465	0.0237196	3.8696e-10
rs72856944	1	11279919	A	G	0.0295535	1	11244578	ENSG00000198793	-0.148768	0.0237724	3.89949e-10
rs12117241	1	11167829	T	C	0.0315194	1	11244578	ENSG00000198793	-0.150795	0.0241018	3.9346e-10
rs10864494	1	11286218	T	C	0.0295741	1	11244578	ENSG00000198793	-0.148616	0.0237648	4.011e-10
rs6685758	1	11340342	A	G	0.0257711	1	11244578	ENSG00000198793	0.168134	0.0272088	6.4346e-10
rs12116957	1	11273418	G	T	0.0300797	1	11244578	ENSG00000198793	-0.146989	0.0235266	4.1627e-10
rs17036445	1	11236260	A	C	0.0296895	1	11244578	ENSG00000198793	-0.148179	0.02372	4.1841e-10
rs2273339	1	11137661	G	A	0.033531	1	11244578	ENSG00000198793	-0.146498	0.023454	4.20559e-10
rs2273337	1	11141102	G	A	0.033531	1	11244578	ENSG00000198793	-0.146498	0.023454	4.20559e-10
rs72871405	1	11141406	C	T	0.033531	1	11244578	ENSG00000198793	-0.146498	0.023454	4.20559e-10
rs72856947	1	11280039	A	G	0.0295535	1	11244578	ENSG00000198793	-0.148461	0.0237729	4.23801e-10
rs2788564	1	11396610	T	C	0.432667	1	11244578	ENSG00000198793	-0.0503757	0.00807019	4.31461e-10
rs17036297	1	11136838	G	A	0.033531	1	11244578	ENSG00000198793	-0.146388	0.0234536	4.33121e-10
rs12121866	1	11241943	T	C	0.0296701	1	11244578	ENSG00000198793	-0.148074	0.0237276	4.359e-10
rs72871498	1	11242795	T	A	0.0296701	1	11244578	ENSG00000198793	-0.14805	0.0237276	4.3869e-10
rs41274502	1	11126848	C	T	0.0323755	1	11244578	ENSG00000198793	-0.148831	0.0238543	4.3981e-10
rs4534388	1	11233216	A	C	0.0296895	1	11244578	ENSG00000198793	-0.147977	0.0237196	4.41499e-10
rs113904925	1	11236019	A	G	0.0296701	1	11244578	ENSG00000198793	-0.147949	0.0237272	4.50631e-10
rs74216125	1	11293216	G	A	0.0288346	1	11244578	ENSG00000198793	-0.14994	0.0240582	4.5934e-10
rs112467639	1	11160999	A	C	0.0328454	1	11244578	ENSG00000198793	-0.14784	0.0237371	4.7182e-10
rs2275522	1	11175270	T	G	0.0313071	1	11244578	ENSG00000198793	-0.147098	0.0242319	1.2759e-09
rs17229291	1	11165336	C	T	0.0310908	1	11244578	ENSG00000198793	-0.146281	0.0243137	1.7834e-09
rs11121714	1	11341803	G	A	0.0257252	1	11244578	ENSG00000198793	0.168351	0.0272324	6.3295e-10
rs12139042	1	11167146	A	G	0.0305663	1	11244578	ENSG00000198793	-0.152113	0.0244633	5.0353e-10
rs12119026	1	11179584	T	C	0.028246	1	11244578	ENSG00000198793	-0.152393	0.024532	5.2314e-10
rs72856940	1	11279105	A	G	0.0295341	1	11244578	ENSG00000198793	-0.147718	0.023781	5.24481e-10
rs12130110	1	11218459	A	G	0.0288151	1	11244578	ENSG00000198793	-0.149405	0.0240665	5.3663e-10
rs140436377	1	11146652	G	A	0.0328454	1	11244578	ENSG00000198793	-0.147287	0.0237377	5.4767e-10
rs12131787	1	11157707	C	T	0.0330207	1	11244578	ENSG00000198793	-0.146862	0.0236767	5.54669e-10
rs12118083	1	11178884	G	C	0.0314378	1	11244578	ENSG00000198793	-0.14862	0.0241824	7.95611e-10
rs3737621	1	11150682	T	C	0.0329023	1	11244578	ENSG00000198793	-0.147303	0.023754	5.60339e-10
rs12117270	1	11167910	T	C	0.0313071	1	11244578	ENSG00000198793	-0.148337	0.0242317	9.264e-10
rs143398929	1	11225255	G	T	0.0245581	1	11244578	ENSG00000198793	-0.195518	0.0315494	5.7476e-10
rs2982379	1	11394434	A	G	0.418546	1	11244578	ENSG00000198793	-0.0502057	0.00810581	5.87311e-10
rs12127428	1	11153241	C	T	0.0329988	1	11244578	ENSG00000198793	-0.146687	0.0236844	5.888e-10
rs72470193	1	11154806	C	T	0.0330207	1	11244578	ENSG00000198793	-0.14663	0.0236768	5.903e-10
rs17229277	1	11165440	C	T	0.0311983	1	11244578	ENSG00000198793	-0.148172	0.0242723	1.0306e-09
rs17036331	1	11163797	G	C	0.0316582	1	11244578	ENSG00000198793	-0.149058	0.0241014	6.22601e-10
rs2788563	1	11397135	T	C	0.43672	1	11244578	ENSG00000198793	-0.0497607	0.00804643	6.2418e-10
rs12137491	1	11178777	C	T	0.0313071	1	11244578	ENSG00000198793	-0.148167	0.0242309	9.6678e-10
rs2076656	1	11301841	A	C	0.0288151	1	11244578	ENSG00000198793	-0.148754	0.0240663	6.3697e-10
rs12129722	1	11155663	C	T	0.0331002	1	11244578	ENSG00000198793	-0.146293	0.0236851	6.54971e-10
rs116278259	1	11281795	C	T	0.0293395	1	11244578	ENSG00000198793	-0.147488	0.02389	6.67519e-10
rs72871483	1	11234810	A	G	0.0300004	1	11244578	ENSG00000198793	-0.145611	0.0236013	6.8463e-10
rs78962329	1	11152523	G	A	0.0329769	1	11244578	ENSG00000198793	-0.146126	0.0236917	6.92468e-10
rs17036353	1	11171622	T	C	0.0306313	1	11244578	ENSG00000198793	-0.150726	0.0244384	6.9334e-10
rs12137958	1	11166009	A	G	0.0311547	1	11244578	ENSG00000198793	-0.147508	0.0242892	1.2554e-09
rs74649884	1	11067982	G	C	0.171231	1	11244578	ENSG00000198793	-0.0704426	0.0114266	7.0572e-10
rs12145459	1	11176208	A	C	0.0308334	1	11244578	ENSG00000198793	-0.150648	0.024448	7.18321e-10
rs2095973	1	11156668	C	T	0.0330003	1	11244578	ENSG00000198793	-0.145525	0.0236841	8.02661e-10
rs12118686	1	11134594	C	T	0.0330207	1	11244578	ENSG00000198793	-0.145784	0.0236769	7.40419e-10
rs113242293	1	11152402	G	A	0.0329988	1	11244578	ENSG00000198793	-0.145731	0.0236846	7.6031e-10
rs111768582	1	11240013	T	C	0.0296701	1	11244578	ENSG00000198793	-0.145851	0.023728	7.90619e-10
rs12140947	1	11179170	A	G	0.0311547	1	11244578	ENSG00000198793	-0.147707	0.0242892	1.1929e-09
rs72870088	1	11136815	C	T	0.0330426	1	11244578	ENSG00000198793	-0.145373	0.0236694	8.15921e-10
rs113227663	1	11360045	T	G	0.023645	1	11244578	ENSG00000198793	0.164186	0.0271966	1.5701e-09
rs61560478	1	11068546	A	G	0.171391	1	11244578	ENSG00000198793	-0.070031	0.0114224	8.7328e-10
rs17235654	1	11174331	C	T	0.0317144	1	11244578	ENSG00000198793	-0.146838	0.0240308	9.9382e-10
rs12117032	1	11255702	A	G	0.0308262	1	11244578	ENSG00000198793	-0.149327	0.0243632	8.83218e-10
rs3753237	1	11122067	C	T	0.0317228	1	11244578	ENSG00000198793	-0.147624	0.0240909	8.91021e-10
rs115259480	1	11301823	T	C	0.0213051	1	11244578	ENSG00000198793	0.206102	0.0336416	8.98901e-10
rs111932341	1	11351768	T	C	0.0240164	1	11244578	ENSG00000198793	0.161293	0.026991	2.2896e-09
rs9660570	1	11143479	C	T	0.0331885	1	11244578	ENSG00000198793	-0.141613	0.0234412	1.5297e-09
rs144662222	1	11139731	A	G	0.0322128	1	11244578	ENSG00000198793	-0.146573	0.0239631	9.55929e-10
rs112496635	1	11277758	G	A	0.0296701	1	11244578	ENSG00000198793	-0.1451	0.0237278	9.64362e-10
rs146413101	1	11180510	A	G	0.0285987	1	11244578	ENSG00000198793	-0.147913	0.0241885	9.65569e-10
rs112145252	1	11152365	A	G	0.0319046	1	11244578	ENSG00000198793	-0.147118	0.0240743	9.9009e-10
rs112320796	1	11136094	T	C	0.0330137	1	11244578	ENSG00000198793	-0.144915	0.0237162	9.93819e-10
rs17036444	1	11235720	G	A	0.028854	1	11244578	ENSG00000198793	-0.146898	0.0240509	1.0101e-09
rs3737620	1	11139595	T	C	0.0330455	1	11244578	ENSG00000198793	-0.14441	0.0236691	1.0528e-09
rs61773703	1	11281952	T	C	0.0779418	1	11244578	ENSG00000198793	-0.109558	0.0179579	1.0554e-09
rs12122575	1	11253844	T	C	0.0313678	1	11244578	ENSG00000198793	-0.147372	0.0241593	1.0607e-09
rs149670487	1	11404276	T	C	0.0233633	1	11244578	ENSG00000198793	0.133592	0.0296714	6.719e-06
rs78319837	1	11378904	G	A	0.0271189	1	11244578	ENSG00000198793	0.161462	0.0264771	1.0727e-09
rs17036291	1	11135674	G	A	0.0330646	1	11244578	ENSG00000198793	-0.144213	0.0236625	1.0971e-09
rs112387779	1	11136206	C	G	0.0330236	1	11244578	ENSG00000198793	-0.144232	0.0236771	1.1179e-09
rs12124598	1	11255431	T	C	0.0314761	1	11244578	ENSG00000198793	-0.146885	0.0241191	1.1291e-09
rs72870086	1	11135250	T	C	0.0330426	1	11244578	ENSG00000198793	-0.14413	0.0236697	1.1348e-09
rs12117898	1	11134670	G	A	0.0330426	1	11244578	ENSG00000198793	-0.143593	0.0236702	1.3081e-09
rs12128681	1	11141754	A	G	0.0329988	1	11244578	ENSG00000198793	-0.143562	0.0236854	1.3511e-09
rs3737618	1	11137193	C	T	0.0330646	1	11244578	ENSG00000198793	-0.143115	0.0236623	1.4647e-09
rs3737619	1	11137294	T	C	0.0330426	1	11244578	ENSG00000198793	-0.143971	0.0236694	1.1825e-09
rs12118762	1	11134838	C	T	0.0330426	1	11244578	ENSG00000198793	-0.143955	0.0236697	1.1884e-09
rs17036539	1	11274264	C	G	0.0298644	1	11244578	ENSG00000198793	-0.143819	0.0236529	1.1988e-09
rs2273338	1	11141030	C	G	0.0330426	1	11244578	ENSG00000198793	-0.14387	0.0236698	1.2154e-09
rs3765902	1	11140131	C	T	0.0330426	1	11244578	ENSG00000198793	-0.14387	0.0236698	1.2154e-09
rs17036295	1	11136568	T	C	0.0330426	1	11244578	ENSG00000198793	-0.14387	0.0236698	1.2154e-09
rs12119523	1	11134942	C	T	0.0330426	1	11244578	ENSG00000198793	-0.143853	0.0236702	1.2215e-09
rs187632336	1	11366419	T	C	0.0236464	1	11244578	ENSG00000198793	0.161017	0.0272366	3.3839e-09
rs12118754	1	11134749	C	T	0.0323853	1	11244578	ENSG00000198793	-0.141948	0.0239018	2.8712e-09
rs12122160	1	11117651	T	C	0.0313086	1	11244578	ENSG00000198793	-0.147128	0.0242449	1.2919e-09
rs12120449	1	11260961	A	T	0.0352864	1	11244578	ENSG00000198793	-0.133268	0.0228771	5.69759e-09
rs17036304	1	11138613	C	T	0.0327578	1	11244578	ENSG00000198793	-0.142398	0.0237694	2.0881e-09
rs2788551	1	11327337	T	G	0.0318458	1	11244578	ENSG00000198793	-0.109339	0.0230041	2.0042e-06
rs2744837	1	11396175	A	T	0.423147	1	11244578	ENSG00000198793	-0.0490733	0.00809417	1.3377e-09
rs12127601	1	11140663	A	G	0.0348881	1	11244578	ENSG00000198793	-0.151231	0.0249862	1.4253e-09
rs112649098	1	11138201	A	G	0.0329374	1	11244578	ENSG00000198793	-0.141026	0.0237082	2.7078e-09
rs17036294	1	11136512	G	A	0.0330207	1	11244578	ENSG00000198793	-0.143003	0.0236776	1.545e-09
rs10864489	1	11124689	C	T	0.0318156	1	11244578	ENSG00000198793	-0.145509	0.0241068	1.5798e-09
rs12121227	1	11134706	A	G	0.0323224	1	11244578	ENSG00000198793	-0.144201	0.0239243	1.6662e-09
rs11805274	1	11065880	T	C	0.174912	1	11244578	ENSG00000198793	-0.0682743	0.0113315	1.689e-09
rs77115737	1	11383216	G	C	0.0255095	1	11244578	ENSG00000198793	0.157312	0.0278873	1.6907e-08
rs112932533	1	11168529	G	A	0.0368806	1	11244578	ENSG00000198793	-0.111142	0.0223949	6.9484e-07
rs12140258	1	11317920	G	A	0.0302724	1	11244578	ENSG00000198793	-0.125853	0.0235019	8.5556e-08
rs115629713	1	11140823	A	G	0.0200245	1	11244578	ENSG00000198793	0.199676	0.0332206	1.8484e-09
rs17036458	1	11238416	A	G	0.0288929	1	11244578	ENSG00000198793	-0.144132	0.0240365	2.0174e-09
rs6695465	1	11348830	C	G	0.0246793	1	11244578	ENSG00000198793	0.158368	0.0264617	2.1666e-09
rs112986035	1	11263008	A	G	0.0311547	1	11244578	ENSG00000198793	-0.145184	0.0242897	2.2701e-09
rs12143887	1	11325867	G	T	0.0303499	1	11244578	ENSG00000198793	-0.120843	0.0235424	2.8516e-07
rs113055615	1	11182261	A	G	0.0369906	1	11244578	ENSG00000198793	-0.124955	0.0227936	4.2054e-08
rs12354300	1	11185958	C	T	0.0349981	1	11244578	ENSG00000198793	-0.112298	0.0219126	2.97851e-07
rs61047802	1	11263425	T	C	0.031133	1	11244578	ENSG00000198793	-0.144748	0.024298	2.56599e-09
rs12117235	1	11167760	T	C	0.0304145	1	11244578	ENSG00000198793	-0.146057	0.0245739	2.7883e-09
rs148912569	1	11118082	T	C	0.0210401	1	11244578	ENSG00000198793	0.195847	0.0329654	2.8329e-09
rs17229284	1	11165396	G	A	0.0304363	1	11244578	ENSG00000198793	-0.145911	0.0245658	2.85721e-09
rs79435901	1	11061016	G	T	0.0257877	1	11244578	ENSG00000198793	0.167445	0.0281923	2.8607e-09
rs77411241	1	11163060	T	C	0.0386709	1	11244578	ENSG00000198793	-0.11003	0.0218912	5.00289e-07
rs77478131	1	11262022	A	G	0.0311547	1	11244578	ENSG00000198793	-0.144115	0.0242895	2.9709e-09
rs11121697	1	11259830	C	A	0.0311765	1	11244578	ENSG00000198793	-0.143976	0.0242817	3.04041e-09
rs77301647	1	11180008	T	C	0.0351489	1	11244578	ENSG00000198793	-0.113446	0.0218958	2.2046e-07
rs2076658	1	11255008	C	T	0.031996	1	11244578	ENSG00000198793	-0.141745	0.0239296	3.1535e-09
rs12143172	1	11254843	C	T	0.0311765	1	11244578	ENSG00000198793	-0.143736	0.0242814	3.2273e-09
rs10864493	1	11252689	A	C	0.0311765	1	11244578	ENSG00000198793	-0.143736	0.0242814	3.2273e-09
rs61775593	1	11065388	T	C	0.174821	1	11244578	ENSG00000198793	-0.0670795	0.0113341	3.25091e-09
rs12142212	1	11254242	G	A	0.031831	1	11244578	ENSG00000198793	-0.137718	0.0240395	1.0114e-08
rs10864492	1	11252552	T	C	0.0306758	1	11244578	ENSG00000198793	-0.14473	0.0244725	3.339e-09
rs12144048	1	11242239	A	G	0.0357726	1	11244578	ENSG00000198793	-0.117303	0.0216811	6.28841e-08
rs2275525	1	11169676	T	C	0.0373684	1	11244578	ENSG00000198793	-0.112227	0.0222081	4.3401e-07
rs17235682	1	11165513	T	C	0.0302839	1	11244578	ENSG00000198793	-0.145361	0.0246258	3.57379e-09
rs137896651	1	11240589	T	C	0.0130288	1	11244578	ENSG00000198793	0.402184	0.068153	3.6087e-09
rs12121277	1	11199881	T	G	0.034722	1	11244578	ENSG00000198793	-0.119717	0.0219938	5.23319e-08
rs41274510	1	11181985	A	G	0.0288813	1	11244578	ENSG00000198793	0.145829	0.0247202	3.6527e-09
rs72871426	1	11163310	A	C	0.0384766	1	11244578	ENSG00000198793	-0.1116	0.0219444	3.6647e-07
rs12144004	1	11326400	G	A	0.0299618	1	11244578	ENSG00000198793	-0.127988	0.0236446	6.1977e-08
rs78102922	1	11120256	T	C	0.032427	1	11244578	ENSG00000198793	-0.136518	0.0239263	1.158e-08
rs2993668	1	11394782	C	T	0.451585	1	11244578	ENSG00000198793	-0.0475757	0.00808478	3.9902e-09
rs12142905	1	11318983	C	T	0.0305053	1	11244578	ENSG00000198793	-0.12888	0.0233698	3.4918e-08
rs12146126	1	11197105	C	T	0.0352271	1	11244578	ENSG00000198793	-0.116898	0.021842	8.6987e-08
rs12124629	1	11195283	G	C	0.0352271	1	11244578	ENSG00000198793	-0.117605	0.0218419	7.26869e-08
rs72871470	1	11220446	C	T	0.0339487	1	11244578	ENSG00000198793	-0.125142	0.0222347	1.821e-08
rs12136339	1	11159571	A	G	0.0390026	1	11244578	ENSG00000198793	-0.112216	0.0218575	2.8365e-07
rs17235689	1	11165453	T	C	0.0372507	1	11244578	ENSG00000198793	-0.106391	0.0222884	1.8114e-06
rs17552387	1	11159989	C	T	0.0391044	1	11244578	ENSG00000198793	-0.112125	0.0218643	2.9253e-07
rs78142404	1	11262701	C	G	0.0302839	1	11244578	ENSG00000198793	-0.14408	0.0246256	4.89211e-09
rs3120821	1	11396834	C	T	0.458013	1	11244578	ENSG00000198793	-0.047247	0.00807614	4.9098e-09
rs17036350	1	11171226	T	C	0.03791	1	11244578	ENSG00000198793	-0.1094	0.0220555	7.04211e-07
rs12122254	1	11112037	T	C	0.0308077	1	11244578	ENSG00000198793	-0.143024	0.0244863	5.1888e-09
rs72871407	1	11150026	T	C	0.03907	1	11244578	ENSG00000198793	-0.109961	0.021841	4.78849e-07
rs12136825	1	11147241	T	C	0.0398116	1	11244578	ENSG00000198793	-0.111683	0.0215996	2.3334e-07
rs12119030	1	11179613	G	C	0.0347924	1	11244578	ENSG00000198793	-0.112323	0.0219776	3.208e-07
rs79108739	1	11376492	A	G	0.0239765	1	11244578	ENSG00000198793	0.151561	0.0269202	1.8021e-08
rs74685918	1	11375024	T	C	0.023997	1	11244578	ENSG00000198793	0.151627	0.026908	1.7506e-08
rs139055895	1	11374396	A	C	0.023997	1	11244578	ENSG00000198793	0.153148	0.0269087	1.26e-08
rs72871466	1	11217665	T	C	0.0352271	1	11244578	ENSG00000198793	-0.11362	0.0218425	1.9737e-07
rs4282823	1	11216665	T	C	0.0336484	1	11244578	ENSG00000198793	-0.115281	0.0224545	2.8365e-07
rs868080	1	11184489	T	C	0.035612	1	11244578	ENSG00000198793	-0.115764	0.0216876	9.4081e-08
rs3737611	1	11186897	G	A	0.0357088	1	11244578	ENSG00000198793	-0.115362	0.0216594	1.0029e-07
rs41274512	1	11209560	T	C	0.0352854	1	11244578	ENSG00000198793	-0.115905	0.0218251	1.0926e-07
rs41274516	1	11209761	T	C	0.0352854	1	11244578	ENSG00000198793	-0.115905	0.0218251	1.0926e-07
rs77261033	1	11373504	C	T	0.0282162	1	11244578	ENSG00000198793	0.146506	0.0254704	8.81939e-09
rs72856985	1	11326222	T	C	0.0291234	1	11244578	ENSG00000198793	-0.125356	0.0240394	1.8421e-07
rs59862925	1	11215787	T	C	0.0350731	1	11244578	ENSG00000198793	-0.11561	0.0218892	1.2806e-07
rs2335276	1	11160367	A	T	0.0391484	1	11244578	ENSG00000198793	-0.114632	0.0218521	1.5561e-07
rs12121319	1	11317310	T	C	0.0295341	1	11244578	ENSG00000198793	-0.125077	0.0237852	1.4516e-07
rs143276041	1	11262337	C	T	0.0303514	1	11244578	ENSG00000198793	-0.139617	0.0261612	9.4601e-08
rs12144023	1	11195114	C	T	0.0365212	1	11244578	ENSG00000198793	-0.118686	0.0214249	3.0316e-08
rs12125777	1	11321665	T	C	0.032273	1	11244578	ENSG00000198793	-0.11396	0.0227465	5.44301e-07
rs77604741	1	11214560	T	G	0.0353076	1	11244578	ENSG00000198793	-0.116405	0.0218184	9.5439e-08
rs111318492	1	11136266	G	A	0.0392217	1	11244578	ENSG00000198793	-0.109225	0.0217997	5.4317e-07
rs17036449	1	11236557	G	A	0.0349953	1	11244578	ENSG00000198793	-0.113976	0.0219125	1.9779e-07
rs3124629	1	11395071	G	T	0.449129	1	11244578	ENSG00000198793	-0.0457033	0.00803871	1.3051e-08
rs61773661	1	11096093	A	G	0.0500056	1	11244578	ENSG00000198793	-0.122012	0.0214781	1.3407e-08
rs2993665	1	11395483	T	C	0.452978	1	11244578	ENSG00000198793	-0.0456279	0.00803337	1.3485e-08
rs141156298	1	11326307	A	G	0.0205371	1	11244578	ENSG00000198793	0.195632	0.0344605	1.3708e-08
rs2982377	1	11392887	A	G	0.421169	1	11244578	ENSG00000198793	-0.0493037	0.00868543	1.374e-08
rs74225573	1	11280994	C	T	0.0346442	1	11244578	ENSG00000198793	-0.114294	0.0220193	2.0962e-07
rs111634483	1	11230590	T	C	0.0351314	1	11244578	ENSG00000198793	-0.113463	0.0218712	2.1279e-07
rs74657547	1	11377009	C	T	0.0248696	1	11244578	ENSG00000198793	0.14889	0.0263681	1.6365e-08
rs72871484	1	11235920	C	T	0.0353257	1	11244578	ENSG00000198793	-0.11338	0.0218131	2.0166e-07
rs58667988	1	11227365	T	C	0.0351119	1	11244578	ENSG00000198793	-0.11446	0.0218769	1.6769e-07
rs2982380	1	11395283	A	C	0.452719	1	11244578	ENSG00000198793	-0.0452089	0.00801861	1.7204e-08
rs12141008	1	11252947	C	A	0.0371419	1	11244578	ENSG00000198793	-0.105738	0.0223199	2.1648e-06
rs12073585	1	11063551	T	C	0.1638	1	11244578	ENSG00000198793	-0.0650566	0.0115603	1.8273e-08
rs113124929	1	11240111	G	A	0.0352077	1	11244578	ENSG00000198793	-0.111695	0.0218487	3.1843e-07
rs2993667	1	11395242	T	G	0.4506	1	11244578	ENSG00000198793	-0.0451606	0.00803654	1.91621e-08
rs78017207	1	11396423	A	G	0.424483	1	11244578	ENSG00000198793	-0.044163	0.0088418	5.8897e-07
rs12141131	1	11253268	G	A	0.0372725	1	11244578	ENSG00000198793	-0.107401	0.0222815	1.4341e-06
rs2993664	1	11395771	T	C	0.453918	1	11244578	ENSG00000198793	-0.0449926	0.00803209	2.1238e-08
rs78022785	1	11067275	G	A	0.0165147	1	11244578	ENSG00000198793	0.211082	0.0376932	2.1435e-08
rs115775964	1	11448022	A	G	0.0227902	1	11244578	ENSG00000198793	0.170388	0.0304351	2.1634e-08
rs2993666	1	11395307	T	G	0.450848	1	11244578	ENSG00000198793	-0.0449857	0.00803604	2.1684e-08
rs182382285	1	11310323	G	A	0.0239961	1	11244578	ENSG00000198793	-0.180797	0.0323094	2.1961e-08
rs112991345	1	11231984	C	G	0.0357726	1	11244578	ENSG00000198793	-0.103594	0.0216833	1.774e-06
rs12125861	1	11146912	C	T	0.0303453	1	11244578	ENSG00000198793	-0.137976	0.0249252	3.1016e-08
rs3765903	1	11260457	G	A	0.0377583	1	11244578	ENSG00000198793	-0.10719	0.0220984	1.2309e-06
rs17036452	1	11237740	A	G	0.0355747	1	11244578	ENSG00000198793	-0.115022	0.0216991	1.153e-07
rs143882115	1	11182631	C	T	0.0486401	1	11244578	ENSG00000198793	-0.111345	0.0200382	2.7508e-08
rs12033594	1	11019245	G	T	0.296385	1	11244578	ENSG00000198793	0.0472282	0.0099688	2.1626e-06
rs3124631	1	11397063	G	A	0.456252	1	11244578	ENSG00000198793	-0.0442577	0.00804012	3.70011e-08
rs3124630	1	11397061	A	G	0.456233	1	11244578	ENSG00000198793	-0.044216	0.00804045	3.81521e-08
rs743576	1	11119177	T	C	0.0391627	1	11244578	ENSG00000198793	-0.10949	0.0217717	4.9304e-07
rs4845980	1	11243138	C	T	0.0458602	1	11244578	ENSG00000198793	-0.131107	0.0238968	4.1021e-08
rs12144405	1	11112167	A	G	0.0383907	1	11244578	ENSG00000198793	-0.10265	0.022027	3.159e-06
rs12122605	1	11248020	T	C	0.0372563	1	11244578	ENSG00000198793	-0.114533	0.0212215	6.7764e-08
rs114972493	1	11388631	T	C	0.0232575	1	11244578	ENSG00000198793	0.139933	0.0294299	1.9864e-06
rs111481680	1	11123961	C	G	0.0393751	1	11244578	ENSG00000198793	-0.111015	0.021759	3.3608e-07
rs6659326	1	11024381	G	A	0.299201	1	11244578	ENSG00000198793	0.0481363	0.00991765	1.2124e-06
rs111597920	1	11110601	C	T	0.0427205	1	11244578	ENSG00000198793	-0.103018	0.0224617	4.50951e-06
rs6685896	1	11022020	T	C	0.299149	1	11244578	ENSG00000198793	0.0467667	0.00977402	1.7116e-06
rs115439666	1	11365733	T	C	0.0250839	1	11244578	ENSG00000198793	0.128475	0.0285589	6.84021e-06
rs6667397	1	11023696	A	G	0.301943	1	11244578	ENSG00000198793	0.0482761	0.00989182	1.0587e-06
rs113004832	1	11138346	A	G	0.023927	1	11244578	ENSG00000198793	-0.179632	0.0342313	1.5409e-07
rs12141640	1	11117534	G	T	0.0261057	1	11244578	ENSG00000198793	-0.174662	0.0333452	1.6233e-07
rs1281032	1	11002232	A	C	0.0363309	1	11244578	ENSG00000198793	0.112	0.0214059	1.675e-07
rs72870077	1	11120679	A	C	0.0377772	1	11244578	ENSG00000198793	-0.108591	0.0221968	9.97149e-07
rs12137519	1	11113850	A	T	0.0369664	1	11244578	ENSG00000198793	-0.109722	0.0224289	9.9816e-07
rs13616	1	11114940	T	G	0.036968	1	11244578	ENSG00000198793	-0.109128	0.0224295	1.1423e-06
rs12144188	1	11117496	A	G	0.0371739	1	11244578	ENSG00000198793	-0.11374	0.0224029	3.8344e-07
rs12137285	1	11113231	C	T	0.0376297	1	11244578	ENSG00000198793	-0.110971	0.0221916	5.7152e-07
rs12117813	1	11113047	G	C	0.0370541	1	11244578	ENSG00000198793	-0.107469	0.0224042	1.6122e-06
rs191275910	1	11115169	T	G	0.0162893	1	11244578	ENSG00000198793	0.205376	0.0399113	2.6638e-07
rs112818343	1	11110964	A	C	0.0373	1	11244578	ENSG00000198793	-0.107086	0.0223348	1.63e-06
rs41274498	1	11126697	C	G	0.0221814	1	11244578	ENSG00000198793	-0.154363	0.0300657	2.8335e-07
rs7549287	1	11020200	C	T	0.0332286	1	11244578	ENSG00000198793	0.114674	0.022338	2.8425e-07
rs12121344	1	11111629	T	C	0.0376515	1	11244578	ENSG00000198793	-0.110976	0.0221863	5.6739e-07
rs17036508	1	11256034	C	T	0.026226	1	11244578	ENSG00000198793	-0.153653	0.0300351	3.1241e-07
rs28990671	1	11256916	G	A	0.050332	1	11244578	ENSG00000198793	-0.142045	0.0277995	3.2284e-07
rs114356769	1	11026861	A	G	0.0233222	1	11244578	ENSG00000198793	0.142123	0.0301185	2.3724e-06
rs142542473	1	11145516	T	A	0.0223523	1	11244578	ENSG00000198793	-0.185105	0.0365618	4.1314e-07
rs77768358	1	11353244	A	G	0.0344123	1	11244578	ENSG00000198793	0.0987939	0.0220168	7.2165e-06
rs11121664	1	11024637	C	T	0.278493	1	11244578	ENSG00000198793	0.0511431	0.0101547	4.74371e-07
rs1281009	1	11010853	A	G	0.0405079	1	11244578	ENSG00000198793	0.102196	0.0203044	4.8236e-07
rs1281034	1	10997191	A	G	0.0353918	1	11244578	ENSG00000198793	0.114364	0.0227274	4.8539e-07
rs1281007	1	11011032	A	G	0.0405462	1	11244578	ENSG00000198793	0.102109	0.0202952	4.8742e-07
rs1122112	1	11010572	C	A	0.0405286	1	11244578	ENSG00000198793	0.102025	0.0202994	5.0082e-07
rs11121674	1	11058588	G	A	0.184998	1	11244578	ENSG00000198793	-0.0557685	0.0111421	5.58039e-07
rs1281014	1	11009543	A	G	0.0424274	1	11244578	ENSG00000198793	0.10158	0.0203225	5.7808e-07
rs1281012	1	11009703	T	C	0.0403188	1	11244578	ENSG00000198793	0.102085	0.0204768	6.18339e-07
rs1281027	1	11002858	A	C	0.0354397	1	11244578	ENSG00000198793	0.107771	0.0216817	6.6746e-07
rs1281023	1	11006200	G	T	0.0366503	1	11244578	ENSG00000198793	0.108495	0.0218327	6.716e-07
rs1281031	1	11002407	A	G	0.0376295	1	11244578	ENSG00000198793	0.104566	0.0210471	6.75771e-07
rs1281006	1	11011213	A	G	0.0419672	1	11244578	ENSG00000198793	0.101257	0.0203892	6.82781e-07
rs1281029	1	11002610	C	G	0.0378965	1	11244578	ENSG00000198793	0.104118	0.0209754	6.91269e-07
rs11121676	1	11063043	T	C	0.174795	1	11244578	ENSG00000198793	-0.0560054	0.0113225	7.55991e-07
rs55972882	1	11388279	T	C	0.0251197	1	11244578	ENSG00000198793	0.134875	0.0272717	7.591e-07
rs1281013	1	11009679	A	G	0.0401765	1	11244578	ENSG00000198793	0.101025	0.0204727	8.0315e-07
rs1281030	1	11002579	C	A	0.0354795	1	11244578	ENSG00000198793	0.10692	0.0216701	8.05621e-07
rs1281016	1	11008594	T	A	0.0405988	1	11244578	ENSG00000198793	0.0998372	0.0202452	8.1642e-07
rs61775591	1	11056836	A	C	0.164191	1	11244578	ENSG00000198793	-0.0575648	0.0116944	8.54889e-07
rs189135170	1	11262472	T	C	0.0222632	1	11244578	ENSG00000198793	-0.150992	0.0316188	1.7935e-06
rs1281025	1	11003823	G	A	0.0354782	1	11244578	ENSG00000198793	0.106212	0.0216707	9.5253e-07
rs12143751	1	11164672	T	C	0.0221766	1	11244578	ENSG00000198793	-0.146473	0.0300286	1.0728e-06
rs117044214	1	11292032	T	C	0.0215678	1	11244578	ENSG00000198793	-0.144833	0.029735	1.1115e-06
rs1281024	1	11004447	A	C	0.0376941	1	11244578	ENSG00000198793	0.102445	0.0210497	1.1342e-06
rs1281026	1	11003749	C	G	0.0377547	1	11244578	ENSG00000198793	0.102207	0.0210346	1.1798e-06
rs72856948	1	11280608	A	G	0.0307858	1	11244578	ENSG00000198793	-0.277443	0.0570987	1.1798e-06
rs1281021	1	11006668	T	G	0.0428289	1	11244578	ENSG00000198793	0.0956015	0.0197157	1.2409e-06
rs149681988	1	11222465	T	C	0.0305877	1	11244578	ENSG00000198793	-0.130082	0.0268399	1.256e-06
rs181440999	1	11317402	A	G	0.0519126	1	11244578	ENSG00000198793	-0.339986	0.0706331	1.4838e-06
rs145867835	1	11133240	G	A	0.0221156	1	11244578	ENSG00000198793	-0.145076	0.030155	1.5018e-06
rs117327356	1	11180598	A	G	0.0220567	1	11244578	ENSG00000198793	-0.144127	0.0301093	1.6946e-06
rs185260872	1	11109346	G	T	0.0147801	1	11244578	ENSG00000198793	0.345176	0.0727697	2.1016e-06
rs1281018	1	11008102	A	G	0.0420393	1	11244578	ENSG00000198793	0.0950162	0.0200355	2.112e-06
rs1281015	1	11009085	C	T	0.0436715	1	11244578	ENSG00000198793	0.0928815	0.0195886	2.1204e-06
rs1281019	1	11007387	T	C	0.0424472	1	11244578	ENSG00000198793	0.094105	0.0198567	2.1456e-06
rs1281020	1	11007072	G	T	0.0410549	1	11244578	ENSG00000198793	0.0953773	0.0201379	2.1776e-06
rs1281022	1	11006624	A	G	0.0412837	1	11244578	ENSG00000198793	0.0948911	0.0200845	2.3057e-06
rs75123785	1	11376557	A	G	0.0442806	1	11244578	ENSG00000198793	-0.125088	0.026496	2.3469e-06
rs149172235	1	11124401	A	G	0.0249313	1	11244578	ENSG00000198793	-0.307578	0.0657696	2.9167e-06
rs143781748	1	11133440	T	C	0.0222163	1	11244578	ENSG00000198793	-0.139544	0.0299579	3.193e-06
rs192443999	1	11222547	G	A	0.0301465	1	11244578	ENSG00000198793	-0.291123	0.0639325	5.2736e-06
rs61775592	1	11060888	C	A	0.139961	1	11244578	ENSG00000198793	-0.0561361	0.012336	5.3493e-06
rs140289127	1	11180702	T	C	0.0160865	1	11244578	ENSG00000198793	0.350061	0.0769465	5.3799e-06
rs80241427	1	11384190	T	C	0.0286835	1	11244578	ENSG00000198793	-0.149922	0.0330355	5.6736e-06
rs11806267	1	11025557	T	G	0.0231292	1	11244578	ENSG00000198793	0.125944	0.0279466	6.5875e-06
rs114127744	1	11473727	A	G	0.0228297	1	11244578	ENSG00000198793	0.127299	0.0283139	6.92439e-06
rs146047164	1	11324129	T	C	0.0398551	1	11244578	ENSG00000198793	-0.333494	0.0743079	7.18951e-06
rs1749876	1	10991975	T	G	0.447245	1	11244578	ENSG00000198793	0.0362673	0.00808781	7.31879e-06
rs7531761	1	11056805	G	C	0.174922	1	11244578	ENSG00000198793	-0.0512137	0.0114875	8.2651e-06
rs148414479	1	11082919	A	G	0.0270001	1	11244578	ENSG00000198793	-0.16348	0.0366975	8.39711e-06
rs1749881	1	10988493	G	T	0.455003	1	11244578	ENSG00000198793	0.0355256	0.00800125	8.9959e-06
rs6677946	1	11694368	T	C	0.13449	1	11244578	ENSG00000198793	0.0452832	0.0116415	0.00010033
rs1769662	1	10987834	A	G	0.454966	1	11244578	ENSG00000198793	0.0355154	0.00800113	9.0462e-06
rs61775597	1	11073323	C	A	0.127727	1	11244578	ENSG00000198793	-0.0539891	0.0129806	3.1936e-05
rs2294641	1	11721854	T	C	0.464812	1	11244578	ENSG00000198793	0.0271226	0.00921535	0.00324838
rs192173265	1	11293325	C	T	0.0301892	1	11244578	ENSG00000198793	-0.31691	0.0714115	9.08831e-06
rs138482280	1	11054712	A	G	0.0514122	1	11244578	ENSG00000198793	-0.144776	0.0326336	9.14758e-06
rs35950437	1	11017634	T	C	0.208163	1	11244578	ENSG00000198793	0.0318449	0.0105447	0.00252775
rs4261122	1	11695968	A	G	0.169902	1	11244578	ENSG00000198793	0.0404347	0.0111575	0.00029008
rs3125819	1	11726682	A	G	0.412793	1	11244578	ENSG00000198793	0.0253798	0.00944401	0.00720107
rs12142974	1	11098266	T	C	0.0249134	1	11244578	ENSG00000198793	-0.119718	0.0271532	1.0385e-05
rs6664819	1	11667131	G	C	0.238387	1	11244578	ENSG00000198793	0.0254117	0.00938948	0.00680171
rs761092	1	11678195	A	G	0.189034	1	11244578	ENSG00000198793	0.038699	0.0101439	0.00013618
rs11121779	1	11668829	A	G	0.183187	1	11244578	ENSG00000198793	0.0277757	0.0103579	0.0073271
rs61773725	1	11383314	T	C	0.12639	1	11244578	ENSG00000198793	-0.0579365	0.0139244	3.1713e-05
rs1624430	1	10992777	A	G	0.20098	1	11244578	ENSG00000198793	0.0509798	0.0116456	1.1999e-05
rs4846019	1	11665575	A	G	0.183162	1	11244578	ENSG00000198793	0.0270654	0.0103232	0.00874667
rs55736129	1	11515435	C	T	0.270819	1	11244578	ENSG00000198793	-0.0304608	0.00895432	0.00066944
rs3765897	1	11074582	G	A	0.025515	1	11244578	ENSG00000198793	-0.115903	0.0265211	1.2413e-05
rs115974939	1	11412566	T	C	0.023963	1	11244578	ENSG00000198793	0.125607	0.0287443	1.2436e-05
rs7511959	1	11017609	C	T	0.212314	1	11244578	ENSG00000198793	0.0343929	0.0106079	0.00118611
rs3099628	1	11499416	C	T	0.0717022	1	11244578	ENSG00000198793	0.042567	0.0157866	0.00700934
rs113934221	1	11000444	T	G	0.0618077	1	11244578	ENSG00000198793	0.0909545	0.020911	1.3639e-05
rs71645078	1	10992936	T	C	0.362711	1	11244578	ENSG00000198793	-0.0493127	0.0113535	1.4029e-05
rs2064297	1	11687018	T	A	0.144041	1	11244578	ENSG00000198793	0.0406978	0.0113333	0.00032941
rs2072997	1	11577125	T	C	0.143467	1	11244578	ENSG00000198793	-0.0309664	0.0113305	0.00627603
rs6700886	1	10620123	T	C	0.203159	1	11244578	ENSG00000198793	-0.0255827	0.00999557	0.0104853
rs2817589	1	11582035	T	C	0.141878	1	11244578	ENSG00000198793	-0.0319394	0.0114053	0.00510393
rs78956607	1	11378708	T	C	0.0412092	1	11244578	ENSG00000198793	-0.117478	0.027189	1.5546e-05
rs3118350	1	10990512	G	T	0.453487	1	11244578	ENSG00000198793	0.0345187	0.00799303	1.5702e-05
rs4845872	1	11678938	G	A	0.253873	1	11244578	ENSG00000198793	0.030686	0.00923219	0.000888
rs2072995	1	11579344	A	G	0.142321	1	11244578	ENSG00000198793	-0.0311714	0.0113889	0.00620023
rs742474	1	11675025	C	A	0.23618	1	11244578	ENSG00000198793	0.028186	0.00936475	0.0026142
rs4846021	1	11688387	T	A	0.164072	1	11244578	ENSG00000198793	0.0375615	0.0108597	0.00054259
rs10864480	1	10990262	T	G	0.454092	1	11244578	ENSG00000198793	0.0343609	0.00799167	1.7111e-05
rs12138120	1	11106317	A	G	0.0252915	1	11244578	ENSG00000198793	-0.115855	0.0269582	1.7266e-05
rs35501820	1	11018112	A	T	0.0451446	1	11244578	ENSG00000198793	0.082821	0.0192822	1.7454e-05
rs11121596	1	10635362	T	C	0.182194	1	11244578	ENSG00000198793	-0.0266107	0.0102895	0.00970406
rs2817591	1	11583226	T	G	0.142048	1	11244578	ENSG00000198793	-0.0314219	0.0114005	0.00584772
rs75232193	1	11136546	T	C	0.0284154	1	11244578	ENSG00000198793	-0.140752	0.0329074	1.8926e-05
rs28454648	1	11518667	T	G	0.254522	1	11244578	ENSG00000198793	-0.0313109	0.00920909	0.00067386
rs144837213	1	11142393	T	C	0.0116959	1	11244578	ENSG00000198793	0.372367	0.0878431	2.2452e-05
rs148586892	1	11459169	C	T	0.0240312	1	11244578	ENSG00000198793	0.120569	0.0282071	1.9165e-05
rs9430337	1	11075135	G	A	0.0245937	1	11244578	ENSG00000198793	-0.115629	0.0270553	1.9217e-05
rs1280981	1	10985454	C	T	0.209014	1	11244578	ENSG00000198793	0.0417757	0.00978583	1.9635e-05
rs140615297	1	10992836	G	A	0.200364	1	11244578	ENSG00000198793	0.0497663	0.0116592	1.9688e-05
rs12033275	1	10627542	T	G	0.182156	1	11244578	ENSG00000198793	-0.0266272	0.0102903	0.00966471
rs10779763	1	11690766	A	C	0.20274	1	11244578	ENSG00000198793	0.0285939	0.00988041	0.00380368
rs138474354	1	11461423	G	C	0.0240761	1	11244578	ENSG00000198793	0.120175	0.0281823	2.0062e-05
rs72641427	1	10634195	T	A	0.187995	1	11244578	ENSG00000198793	-0.0271412	0.0101851	0.00770341
rs58788814	1	10621050	G	A	0.181437	1	11244578	ENSG00000198793	-0.0265484	0.0103253	0.0101347
rs9430175	1	11079579	C	A	0.0244002	1	11244578	ENSG00000198793	-0.115761	0.0271586	2.0224e-05
rs11121660	1	11016942	T	C	0.0921119	1	11244578	ENSG00000198793	0.0592	0.0138921	2.0315e-05
rs34519853	1	11014687	G	A	0.0447351	1	11244578	ENSG00000198793	0.082293	0.0193303	2.07e-05
rs2817590	1	11582242	T	C	0.142118	1	11244578	ENSG00000198793	-0.0312873	0.0113979	0.00605109
rs2072993	1	11579504	C	G	0.142509	1	11244578	ENSG00000198793	-0.031144	0.011383	0.0062191
rs12758614	1	11018065	T	C	0.0449948	1	11244578	ENSG00000198793	0.0821249	0.0193135	2.1168e-05
rs1769661	1	10987110	T	A	0.452107	1	11244578	ENSG00000198793	0.0339345	0.00798045	2.1168e-05
rs3117061	1	11711589	T	G	0.503858	1	11244578	ENSG00000198793	0.0262967	0.0101367	0.00948113
rs9430318	1	10989712	A	G	0.207456	1	11244578	ENSG00000198793	0.0418653	0.00986551	2.1996e-05
rs1281004	1	10993941	C	T	0.0296245	1	11244578	ENSG00000198793	0.109504	0.0258131	2.2134e-05
rs6701965	1	11681568	C	T	0.190562	1	11244578	ENSG00000198793	0.0376584	0.0101746	0.00021458
rs7512467	1	10622374	G	A	0.181211	1	11244578	ENSG00000198793	-0.0267328	0.0103303	0.0096591
rs113227138	1	11022292	A	C	0.0229912	1	11244578	ENSG00000198793	0.113142	0.0267525	2.3452e-05
rs7554745	1	11676100	C	A	0.233786	1	11244578	ENSG00000198793	0.0279974	0.00940267	0.00290515
rs12139365	1	11945695	T	C	0.0433822	1	11244578	ENSG00000198793	0.0564513	0.0211968	0.00774014
rs6540984	1	11676287	A	G	0.233711	1	11244578	ENSG00000198793	0.0280165	0.00940404	0.00289002
rs11121781	1	11675530	A	G	0.239868	1	11244578	ENSG00000198793	0.0268578	0.00937707	0.00418064
rs1749880	1	10989498	A	G	0.453394	1	11244578	ENSG00000198793	0.0336313	0.007993	2.581e-05
rs10864465	1	10635121	A	G	0.181555	1	11244578	ENSG00000198793	-0.0262597	0.0103036	0.0108156
rs114425920	1	10627701	G	A	0.179324	1	11244578	ENSG00000198793	-0.0280234	0.0103729	0.00690067
rs2745291	1	11607932	A	G	0.241544	1	11244578	ENSG00000198793	-0.0301639	0.00933577	0.00123358
rs184455511	1	11246380	A	G	0.0292881	1	11244578	ENSG00000198793	-0.30407	0.0724907	2.7335e-05
rs12033921	1	11536010	A	C	0.211751	1	11244578	ENSG00000198793	-0.0303268	0.00973949	0.00184695
rs1280958	1	10981438	A	G	0.269533	1	11244578	ENSG00000198793	0.0375154	0.00896683	2.8668e-05
rs11121780	1	11675310	C	T	0.23377	1	11244578	ENSG00000198793	0.0288601	0.00940252	0.00214489
rs12030427	1	11545278	A	G	0.273423	1	11244578	ENSG00000198793	0.027761	0.00981441	0.00467521
rs141672767	1	12165366	C	T	0.0192522	1	11244578	ENSG00000198793	-0.0994556	0.0368791	0.00700093
rs4845869	1	11669059	C	A	0.241243	1	11244578	ENSG00000198793	0.0259851	0.00936536	0.00552696
rs3117068	1	11726499	T	C	0.448009	1	11244578	ENSG00000198793	-0.0265235	0.0101904	0.00924659
rs2064296	1	11687066	C	T	0.265044	1	11244578	ENSG00000198793	0.0322738	0.00906414	0.00037001
rs112191596	1	11077553	T	C	0.0233981	1	11244578	ENSG00000198793	-0.11517	0.0277223	3.2614e-05
rs4440857	1	11687045	G	A	0.26476	1	11244578	ENSG00000198793	0.0292016	0.00900227	0.00117947
rs12066382	1	11469786	A	T	0.0243712	1	11244578	ENSG00000198793	0.115702	0.0279704	3.5249e-05
rs11121727	1	11465290	G	A	0.0244667	1	11244578	ENSG00000198793	0.11559	0.0279621	3.5681e-05
rs2486671	1	10983951	A	G	0.259849	1	11244578	ENSG00000198793	0.0376324	0.00910448	3.5744e-05
rs144204813	1	11093392	G	A	0.0208651	1	11244578	ENSG00000198793	0.135465	0.0327796	3.5868e-05
rs12143364	1	11111153	C	G	0.0396515	1	11244578	ENSG00000198793	-0.114828	0.0395061	0.0036538
rs10864527	1	11675874	A	G	0.23402	1	11244578	ENSG00000198793	0.0281995	0.00939983	0.0026998
rs116169159	1	11421014	A	G	0.0262579	1	11244578	ENSG00000198793	0.133421	0.03239	3.8019e-05
rs113565850	1	11466144	T	C	0.0244667	1	11244578	ENSG00000198793	0.115037	0.0279622	3.8886e-05
rs734737	1	11675059	T	G	0.241335	1	11244578	ENSG00000198793	0.0263233	0.00933981	0.00482636
rs3765899	1	11103976	T	G	0.047603	1	11244578	ENSG00000198793	-0.352587	0.0858043	3.97031e-05
rs55696749	1	11301106	A	G	0.027236	1	11244578	ENSG00000198793	-0.136801	0.0333288	4.0502e-05
rs12758610	1	11018765	A	G	0.0452586	1	11244578	ENSG00000198793	0.0789068	0.0192249	4.05371e-05
rs4846022	1	11697182	C	T	0.259712	1	11244578	ENSG00000198793	0.0298347	0.00907546	0.00101117
rs1280959	1	10981058	G	A	0.269852	1	11244578	ENSG00000198793	0.0366499	0.00894731	4.19991e-05
rs744921	1	10998509	A	G	0.0659262	1	11244578	ENSG00000198793	0.0830713	0.020291	4.2399e-05
rs2017006	1	11674200	G	A	0.242143	1	11244578	ENSG00000198793	0.0296393	0.00939678	0.00160939
rs6659231	1	11024353	G	A	0.277302	1	11244578	ENSG00000198793	0.041568	0.0101957	4.562e-05
rs12410368	1	11442394	A	G	0.0620875	1	11244578	ENSG00000198793	-0.0501905	0.0180697	0.0054762
rs58130172	1	11540649	T	C	0.273444	1	11244578	ENSG00000198793	0.0288196	0.00983538	0.00338744
rs75936978	1	11468210	A	G	0.0241314	1	11244578	ENSG00000198793	0.11439	0.0282429	5.1174e-05
rs17229137	1	11319566	C	T	0.015842	1	11244578	ENSG00000198793	0.285906	0.0706604	5.20559e-05
rs147323165	1	11144116	G	A	0.0310484	1	11244578	ENSG00000198793	-0.172141	0.0425859	5.2952e-05
rs12117935	1	10990339	A	G	0.428158	1	11244578	ENSG00000198793	0.032611	0.00806843	5.3042e-05
rs3117063	1	11719438	A	C	0.330489	1	11244578	ENSG00000198793	0.026925	0.00997369	0.00694229
rs12145119	1	11327443	G	A	0.0339988	1	11244578	ENSG00000198793	-0.0898385	0.0222913	5.5729e-05
rs10864530	1	11696836	A	C	0.261744	1	11244578	ENSG00000198793	0.0314607	0.00909952	0.00054541
rs34994762	1	11870279	G	A	0.0402496	1	11244578	ENSG00000198793	0.0792125	0.0245757	0.00126767
rs742475	1	11685725	G	A	0.2537	1	11244578	ENSG00000198793	0.0258971	0.00987082	0.00870059
rs111736717	1	11472334	G	A	0.0262892	1	11244578	ENSG00000198793	0.107606	0.026973	6.6241e-05
rs2335768	1	11691161	G	A	0.26258	1	11244578	ENSG00000198793	0.0273346	0.00902668	0.00246015
rs144532663	1	11165647	A	G	0.0135364	1	11244578	ENSG00000198793	-0.137945	0.040541	0.00066748
rs61773667	1	11108121	T	C	0.0140929	1	11244578	ENSG00000198793	0.228005	0.0572532	6.8223e-05
rs76442973	1	11025493	G	A	0.206085	1	11244578	ENSG00000198793	0.0322469	0.0113633	0.00454256
rs12724573	1	11054486	C	A	0.165907	1	11244578	ENSG00000198793	-0.050502	0.0126915	6.9148e-05
rs6671295	1	11698902	A	G	0.260967	1	11244578	ENSG00000198793	0.0297399	0.00914791	0.00115
rs142745042	1	11438910	C	T	0.0544435	1	11244578	ENSG00000198793	-0.0556287	0.0178698	0.00185196
rs7529947	1	11462796	T	G	0.017094	1	11244578	ENSG00000198793	-0.172521	0.0434824	7.26e-05
rs4636464	1	11695956	C	T	0.201159	1	11244578	ENSG00000198793	0.0408366	0.0104682	9.5796e-05
rs761087	1	11656684	A	G	0.299185	1	11244578	ENSG00000198793	0.0223769	0.00867457	0.00989149
rs11121663	1	11024395	C	T	0.296944	1	11244578	ENSG00000198793	0.0391569	0.00998851	8.8476e-05
rs111579928	1	11199937	T	C	0.0395697	1	11244578	ENSG00000198793	0.0564947	0.0212259	0.00777702
rs9430176	1	11091031	A	G	0.0250073	1	11244578	ENSG00000198793	-0.110555	0.0282447	9.0704e-05
rs2878409	1	11341814	G	A	0.0689799	1	11244578	ENSG00000198793	-0.0738107	0.0188571	9.0704e-05
rs4483414	1	11695853	T	C	0.160535	1	11244578	ENSG00000198793	0.0428554	0.01097	9.3604e-05
rs78865217	1	11094156	A	G	0.0258804	1	11244578	ENSG00000198793	-0.108188	0.0277149	9.4772e-05
rs12406784	1	11479502	T	C	0.258307	1	11244578	ENSG00000198793	-0.0392985	0.0100698	9.5165e-05
rs17229130	1	11324519	G	A	0.0311968	1	11244578	ENSG00000198793	-0.124337	0.0318943	9.683e-05
rs1280985	1	10984406	A	T	0.208719	1	11244578	ENSG00000198793	0.0383605	0.0098426	9.7231e-05
rs10864529	1	11695180	C	G	0.105363	1	11244578	ENSG00000198793	0.0504286	0.0129597	9.97501e-05
rs7550768	1	11680283	C	T	0.131384	1	11244578	ENSG00000198793	0.0457208	0.0117565	0.00010066
rs11121662	1	11024271	T	G	0.0471326	1	11244578	ENSG00000198793	0.0576199	0.0212682	0.00674457
rs11121788	1	11695103	C	T	0.105942	1	11244578	ENSG00000198793	0.0500507	0.0129223	0.00010742
rs35733753	1	11097550	A	G	0.0276565	1	11244578	ENSG00000198793	-0.10092	0.0260923	0.00010982
rs1280984	1	10984562	C	T	0.214965	1	11244578	ENSG00000198793	0.0372623	0.00966797	0.00011611
rs2273346	1	11090897	G	A	0.0262705	1	11244578	ENSG00000198793	-0.106745	0.0277202	0.00011773
rs79171074	1	11182898	C	A	0.038585	1	11244578	ENSG00000198793	0.0573881	0.0214199	0.00737983
rs12142107	1	11097867	T	C	0.0263912	1	11244578	ENSG00000198793	-0.101439	0.0264634	0.00012649
rs55850703	1	11022296	C	A	0.267608	1	11244578	ENSG00000198793	0.03867	0.0101347	0.00013585
rs1280979	1	10969269	A	G	0.283875	1	11244578	ENSG00000198793	0.0280079	0.00882749	0.00150976
rs727974	1	11344259	G	A	0.0496321	1	11244578	ENSG00000198793	0.0524427	0.0192549	0.00645747
rs1812980	1	11657199	A	G	0.24582	1	11244578	ENSG00000198793	0.032925	0.00946774	0.00050592
rs150806229	1	11354368	C	T	0.0126841	1	11244578	ENSG00000198793	0.275331	0.0728003	0.00015557
rs2493328	1	11587118	A	G	0.153009	1	11244578	ENSG00000198793	-0.0309556	0.0111135	0.00534617
rs9430177	1	11092553	A	G	0.0252802	1	11244578	ENSG00000198793	-0.105908	0.0280998	0.0001639
rs111984753	1	11095883	A	G	0.0277173	1	11244578	ENSG00000198793	-0.0968841	0.0257165	0.00016496
rs77878351	1	11372963	A	G	0.0173551	1	11244578	ENSG00000198793	-0.150709	0.0400417	0.00016735
rs140349771	1	11301042	T	C	0.0449506	1	11244578	ENSG00000198793	-0.139887	0.0371784	0.00016816
rs11589800	1	10986060	C	G	0.443334	1	11244578	ENSG00000198793	-0.0304268	0.00809481	0.00017073
rs112457053	1	11095721	A	G	0.0277173	1	11244578	ENSG00000198793	-0.0966579	0.0257165	0.00017087
rs11121715	1	11345339	C	T	0.0496768	1	11244578	ENSG00000198793	0.0514477	0.0192472	0.00751763
rs4846010	1	11531059	A	G	0.2049	1	11244578	ENSG00000198793	0.0402128	0.010767	0.00018786
rs6662243	1	11511755	A	G	0.271131	1	11244578	ENSG00000198793	-0.0301693	0.00895124	0.00075059
rs184689679	1	11209782	T	C	0.0183752	1	11244578	ENSG00000198793	0.154184	0.0456246	0.00072644
rs2473471	1	11587131	G	A	0.153986	1	11244578	ENSG00000198793	-0.0316519	0.0111427	0.00450288
rs72861695	1	11515609	A	G	0.0220466	1	11244578	ENSG00000198793	0.0862166	0.027653	0.00182206
rs2002891	1	11529251	C	G	0.299841	1	11244578	ENSG00000198793	-0.0303547	0.0087771	0.00054339
rs17036930	1	11531918	T	C	0.232139	1	11244578	ENSG00000198793	-0.0348664	0.00940658	0.00021006
rs41274520	1	11210450	T	G	0.0213198	1	11244578	ENSG00000198793	-0.190658	0.0515182	0.00021492
rs71509074	1	11695711	G	T	0.235422	1	11244578	ENSG00000198793	0.0362815	0.0112689	0.0012837
rs12131963	1	11098270	G	A	0.0265851	1	11244578	ENSG00000198793	-0.0970371	0.0262433	0.00021765
rs114377430	1	11097548	A	G	0.0267045	1	11244578	ENSG00000198793	-0.0966959	0.0262261	0.00022691
rs111574557	1	11045304	G	A	0.189978	1	11244578	ENSG00000198793	0.0373816	0.0101453	0.00022906
rs144516327	1	11222491	T	A	0.0370609	1	11244578	ENSG00000198793	-0.0909647	0.0247133	0.0002325
rs3117069	1	11726934	C	G	0.144266	1	11244578	ENSG00000198793	0.0413526	0.0134725	0.00214489
rs67642871	1	10987656	C	A	0.4475	1	11244578	ENSG00000198793	-0.029423	0.00799798	0.00023433
rs761081	1	11664197	T	C	0.155321	1	11244578	ENSG00000198793	0.0345364	0.0110439	0.0017648
rs12094534	1	11046447	A	G	0.190272	1	11244578	ENSG00000198793	0.0370775	0.0101377	0.00025479
rs55960292	1	11044615	C	T	0.0456591	1	11244578	ENSG00000198793	-0.0798547	0.0218744	0.00026163
rs11589058	1	11047301	A	T	0.19119	1	11244578	ENSG00000198793	0.036935	0.0101192	0.00026224
rs56295526	1	11511542	A	G	0.276832	1	11244578	ENSG00000198793	-0.0288907	0.00889328	0.00115974
rs7555966	1	11664772	G	A	0.155303	1	11244578	ENSG00000198793	0.0346468	0.0110439	0.0017057
rs12089824	1	11046417	G	A	0.189442	1	11244578	ENSG00000198793	0.0369671	0.0101547	0.00027221
rs9430163	1	11048188	G	A	0.199932	1	11244578	ENSG00000198793	0.0380102	0.0104544	0.00027712
rs761082	1	11664013	C	A	0.156651	1	11244578	ENSG00000198793	0.0337047	0.0110067	0.00219717
rs72868197	1	11046655	A	T	0.191571	1	11244578	ENSG00000198793	0.0364362	0.0100926	0.00030596
rs12748809	1	11460369	A	G	0.0212904	1	11244578	ENSG00000198793	-0.140446	0.0389154	0.00030738
rs6685318	1	11697098	A	T	0.107336	1	11244578	ENSG00000198793	0.0462833	0.0128315	0.00030976
rs58197619	1	11330739	A	G	0.0429363	1	11244578	ENSG00000198793	-0.329433	0.0913821	0.00031215
rs11121778	1	11665198	T	C	0.156469	1	11244578	ENSG00000198793	0.0330793	0.0109905	0.0026142
rs139090614	1	11222554	T	G	0.0373087	1	11244578	ENSG00000198793	-0.0892235	0.024816	0.00032389
rs35995177	1	10986588	A	T	0.452037	1	11244578	ENSG00000198793	-0.0287438	0.00799639	0.00032489
rs112820523	1	11156241	G	A	0.0328874	1	11244578	ENSG00000198793	-0.128686	0.0358018	0.00032514
rs7417346	1	11669329	T	G	0.245822	1	11244578	ENSG00000198793	0.0274047	0.0099646	0.00595589
rs9430162	1	11046868	G	C	0.191062	1	11244578	ENSG00000198793	0.0363575	0.0101212	0.0003279
rs9430160	1	11045539	C	T	0.189627	1	11244578	ENSG00000198793	0.0364091	0.0101526	0.00033553
rs7547568	1	11044829	A	T	0.189653	1	11244578	ENSG00000198793	0.0364428	0.0101665	0.0003376
rs79304558	1	11505881	A	C	0.0200402	1	11244578	ENSG00000198793	0.11519	0.032239	0.00035291
rs80108072	1	11664146	A	G	0.0275162	1	11244578	ENSG00000198793	0.0919409	0.0357274	0.0100705
rs59035073	1	11530616	G	T	0.0227993	1	11244578	ENSG00000198793	0.0840689	0.0272033	0.00199887
rs7543488	1	11048768	C	T	0.200217	1	11244578	ENSG00000198793	0.0375006	0.0105327	0.00037029
rs60678357	1	11524150	T	C	0.252576	1	11244578	ENSG00000198793	-0.0325947	0.00915735	0.0003717
rs55988977	1	11047148	A	G	0.190881	1	11244578	ENSG00000198793	0.0359097	0.0101251	0.00039024
rs55665801	1	11525067	A	C	0.253096	1	11244578	ENSG00000198793	-0.0324592	0.0091527	0.00039053
rs9430161	1	11046855	T	G	0.191664	1	11244578	ENSG00000198793	0.0357829	0.0100905	0.00039083
rs12123990	1	11520519	T	C	0.0207631	1	11244578	ENSG00000198793	0.0838436	0.0306805	0.00627985
rs6678084	1	11327928	C	G	0.0341558	1	11244578	ENSG00000198793	-0.0824829	0.0233214	0.00040501
rs12029524	1	11521027	A	C	0.254161	1	11244578	ENSG00000198793	-0.0323009	0.00913899	0.0004087
rs35243134	1	11522154	T	C	0.25401	1	11244578	ENSG00000198793	-0.0321783	0.00914054	0.0004309
rs115227273	1	11043406	T	C	0.0299886	1	11244578	ENSG00000198793	-0.0988738	0.0281035	0.00043448
rs112781397	1	11530108	A	G	0.0236246	1	11244578	ENSG00000198793	0.0724581	0.0278878	0.00937139
rs7547643	1	11044896	C	T	0.189528	1	11244578	ENSG00000198793	0.0356542	0.010155	0.00044642
rs7555178	1	11044593	C	G	0.189478	1	11244578	ENSG00000198793	0.035636	0.0101562	0.00045013
rs2387698	1	10992104	A	G	0.410838	1	11244578	ENSG00000198793	-0.0283059	0.00807264	0.00045421
rs10864497	1	11341566	T	C	0.0507379	1	11244578	ENSG00000198793	0.0532774	0.0190548	0.00517394
rs56269753	1	11519390	T	C	0.254209	1	11244578	ENSG00000198793	-0.0319404	0.00913836	0.00047371
rs79185164	1	11098743	T	C	0.0135213	1	11244578	ENSG00000198793	-0.171582	0.0490935	0.00047406
rs7513418	1	11329570	T	C	0.0367486	1	11244578	ENSG00000198793	-0.0731127	0.0238977	0.00221781
rs12044972	1	11518197	C	T	0.254247	1	11244578	ENSG00000198793	-0.0318502	0.00913818	0.0004914
rs2379162	1	11519787	A	G	0.254161	1	11244578	ENSG00000198793	-0.0318486	0.00913878	0.00049214
rs7519607	1	11680099	T	G	0.244574	1	11244578	ENSG00000198793	0.0322344	0.00925744	0.00049768
rs72643298	1	10977646	A	G	0.0589694	1	11244578	ENSG00000198793	-0.0744925	0.0214392	0.00051162
rs12049425	1	11520201	A	G	0.25418	1	11244578	ENSG00000198793	-0.0316889	0.00913857	0.00052513
rs150146451	1	11433201	T	C	0.0148311	1	11244578	ENSG00000198793	-0.1412	0.0419813	0.00076989
rs10779759	1	11679125	A	G	0.244697	1	11244578	ENSG00000198793	0.0320599	0.00925571	0.0005326
rs4845870	1	11677212	A	G	0.243355	1	11244578	ENSG00000198793	0.0320773	0.00927357	0.00054218
rs12046038	1	11525533	G	A	0.25343	1	11244578	ENSG00000198793	-0.0314519	0.00913079	0.00057191
rs77918984	1	11547778	A	G	0.0165971	1	11244578	ENSG00000198793	-0.136878	0.0446176	0.00215641
rs11121747	1	11526768	A	G	0.25341	1	11244578	ENSG00000198793	-0.0313239	0.00913074	0.000602249
rs10864528	1	11690727	G	A	0.396347	1	11244578	ENSG00000198793	0.0251435	0.00955809	0.00852343
rs10779760	1	11681201	T	A	0.246942	1	11244578	ENSG00000198793	0.0315897	0.00922759	0.00061843
rs4845871	1	11678869	G	A	0.246282	1	11244578	ENSG00000198793	0.0316089	0.00923534	0.00062025
rs10157119	1	10613497	C	T	0.193176	1	11244578	ENSG00000198793	-0.0257514	0.0100796	0.0106249
rs1280972	1	10978062	G	A	0.295109	1	11244578	ENSG00000198793	0.0282289	0.00870941	0.00119028
rs10864485	1	11015637	C	T	0.267964	1	11244578	ENSG00000198793	0.0295237	0.0103913	0.00449441
rs116685064	1	11097547	A	C	0.0277868	1	11244578	ENSG00000198793	-0.0894071	0.026338	0.00068729
rs17875920	1	11801023	C	T	0.142358	1	11244578	ENSG00000198793	-0.0321373	0.0122232	0.0085586
rs6540959	1	11016378	C	A	0.268933	1	11244578	ENSG00000198793	0.0311791	0.0102455	0.00234077
rs11806225	1	11499286	C	T	0.0724523	1	11244578	ENSG00000198793	0.0465793	0.0155006	0.00265581
rs2817633	1	11587486	G	A	0.156774	1	11244578	ENSG00000198793	-0.031107	0.0110614	0.00492039
rs112241213	1	11220819	A	G	0.0349451	1	11244578	ENSG00000198793	-0.116212	0.0344821	0.00075114
rs1280971	1	10978316	A	G	0.29086	1	11244578	ENSG00000198793	0.0294265	0.00874592	0.00076655
rs3806317	1	11248216	G	A	0.0691976	1	11244578	ENSG00000198793	0.178058	0.0645232	0.00578722
rs111511594	1	11256158	T	C	0.0694604	1	11244578	ENSG00000198793	0.22321	0.0664235	0.0007783
rs11121657	1	11013286	G	A	0.269325	1	11244578	ENSG00000198793	0.0305476	0.0102405	0.00285438
rs11121671	1	11043780	T	C	0.189326	1	11244578	ENSG00000198793	0.0342695	0.0102114	0.00079079
rs192621362	1	11419912	T	C	0.013692	1	11244578	ENSG00000198793	0.365788	0.109021	0.00079308
rs78234331	1	11030861	T	C	0.0611669	1	11244578	ENSG00000198793	0.0652844	0.0194588	0.00079365
rs12403130	1	10592231	G	C	0.143016	1	11244578	ENSG00000198793	-0.0294174	0.0113669	0.0096535
rs761086	1	11657579	A	G	0.188545	1	11244578	ENSG00000198793	0.034928	0.0104225	0.00080462
rs34967602	1	11330903	T	C	0.0401952	1	11244578	ENSG00000198793	-0.116332	0.0347674	0.00081986
rs12759089	1	11683792	C	T	0.246314	1	11244578	ENSG00000198793	0.0310264	0.00929213	0.00084081
rs7418059	1	11803080	A	G	0.142633	1	11244578	ENSG00000198793	-0.0310594	0.0122137	0.0109905
rs112081122	1	11191350	G	A	0.0320575	1	11244578	ENSG00000198793	0.165534	0.0559047	0.00306642
rs114628784	1	11260139	T	C	0.0181105	1	11244578	ENSG00000198793	0.288697	0.0919885	0.00169873
rs6664735	1	11047634	C	G	0.200306	1	11244578	ENSG00000198793	0.0351765	0.0105629	0.000867841
rs149981267	1	11477345	T	C	0.0174428	1	11244578	ENSG00000198793	-0.167425	0.0503504	0.00088355
rs182982643	1	11260141	T	G	0.0117878	1	11244578	ENSG00000198793	0.430615	0.129586	0.00089055
rs4846028	1	11779499	T	C	0.273347	1	11244578	ENSG00000198793	0.0267493	0.0104026	0.0101288
rs147997396	1	11478123	A	G	0.0197691	1	11244578	ENSG00000198793	0.0961835	0.030965	0.00189508
rs12089817	1	11046372	G	A	0.18193	1	11244578	ENSG00000198793	0.0364517	0.0109894	0.0009099
rs6704310	1	11672501	T	C	0.228358	1	11244578	ENSG00000198793	0.0265561	0.00952994	0.00532642
rs11121789	1	11695455	C	T	0.145549	1	11244578	ENSG00000198793	0.040231	0.0121846	0.00096067
rs4845965	1	10981516	C	T	0.369796	1	11244578	ENSG00000198793	0.0271223	0.00824287	0.00100045
rs112341427	1	11093586	T	C	0.0271488	1	11244578	ENSG00000198793	-0.0889905	0.0270652	0.00100902
rs7540777	1	11527118	C	A	0.267101	1	11244578	ENSG00000198793	-0.029087	0.00897746	0.0011953
rs2594302	1	11587964	G	T	0.159498	1	11244578	ENSG00000198793	-0.0356743	0.0108697	0.00103074
rs58092391	1	11046560	G	A	0.124582	1	11244578	ENSG00000198793	0.0437634	0.013349	0.00104397
rs117771172	1	11134043	T	C	0.0710994	1	11244578	ENSG00000198793	0.178994	0.0704534	0.0110662
rs9430158	1	11043861	C	G	0.189555	1	11244578	ENSG00000198793	0.0333506	0.0102071	0.0010854
rs4845964	1	10980544	A	G	0.434432	1	11244578	ENSG00000198793	-0.0261809	0.00801326	0.00108617
rs12144064	1	11365466	G	C	0.0470375	1	11244578	ENSG00000198793	0.049574	0.0188969	0.0087057
rs909945	1	11671342	T	G	0.228958	1	11244578	ENSG00000198793	0.0269984	0.00952122	0.00457397
rs34691090	1	11017617	C	G	0.208569	1	11244578	ENSG00000198793	0.0317174	0.010515	0.00255796
rs72635482	1	11550881	A	G	0.164836	1	11244578	ENSG00000198793	-0.0272549	0.0107243	0.0110409
rs113663169	1	11046565	C	T	0.128873	1	11244578	ENSG00000198793	0.0451763	0.013927	0.00117947
rs11121782	1	11683283	T	C	0.24845	1	11244578	ENSG00000198793	0.029815	0.00919195	0.00118029
rs17848558	1	11188882	A	C	0.0707702	1	11244578	ENSG00000198793	0.197145	0.0705703	0.00521249
rs9430187	1	11505709	G	A	0.430829	1	11244578	ENSG00000198793	-0.0212691	0.00803701	0.00813536
rs2817584	1	11628617	T	C	0.213053	1	11244578	ENSG00000198793	-0.0314089	0.00971869	0.00123013
rs7548225	1	11664921	T	C	0.240021	1	11244578	ENSG00000198793	0.0256815	0.0100617	0.0106984
rs111305386	1	11043099	A	G	0.16019	1	11244578	ENSG00000198793	0.0387596	0.0120148	0.00125533
rs12143878	1	11372917	A	G	0.0249031	1	11244578	ENSG00000198793	-0.078146	0.0269673	0.0037579
rs2387422	1	10980998	C	T	0.370044	1	11244578	ENSG00000198793	0.0265204	0.00822644	0.00126502
rs742476	1	11685569	A	G	0.254109	1	11244578	ENSG00000198793	0.0295746	0.00917896	0.00127299
rs1280970	1	10978810	A	G	0.51772	1	11244578	ENSG00000198793	-0.025567	0.00794847	0.00129719
rs111283030	1	11500610	G	T	0.0196064	1	11244578	ENSG00000198793	-0.135375	0.046665	0.00371974
rs2817598	1	11618172	C	T	0.198022	1	11244578	ENSG00000198793	-0.0323658	0.0100646	0.00130081
rs4361989	1	11671074	C	T	0.230194	1	11244578	ENSG00000198793	0.0266112	0.00948505	0.0050223
rs78975320	1	11301957	C	T	0.0362041	1	11244578	ENSG00000198793	-0.0942459	0.0323558	0.00358204
rs6689128	1	11672407	C	A	0.231773	1	11244578	ENSG00000198793	0.0266536	0.00946238	0.00485047
rs72647264	1	11111161	A	G	0.0350939	1	11244578	ENSG00000198793	-0.0932431	0.0330134	0.00473692
rs62623443	1	11158105	T	C	0.0710994	1	11244578	ENSG00000198793	0.184058	0.0704392	0.00897513
rs146009507	1	11976443	G	A	0.0292821	1	11244578	ENSG00000198793	0.127124	0.0470483	0.00689238
rs41274530	1	11575331	G	A	0.164905	1	11244578	ENSG00000198793	-0.0273024	0.0107228	0.0108903
rs116826014	1	11654104	G	A	0.0137237	1	11244578	ENSG00000198793	-0.190109	0.0664623	0.00423107
rs189384316	1	11079882	T	C	0.0223378	1	11244578	ENSG00000198793	0.217906	0.0682704	0.00141389
rs4542213	1	11670959	T	C	0.230061	1	11244578	ENSG00000198793	0.027658	0.00948753	0.00355461
rs2594296	1	11624324	G	A	0.226609	1	11244578	ENSG00000198793	-0.0303064	0.00950639	0.00143261
rs35012053	1	11044181	C	A	0.185711	1	11244578	ENSG00000198793	0.0348338	0.0109837	0.00151706
rs2817586	1	11629381	C	G	0.203469	1	11244578	ENSG00000198793	-0.0306516	0.00988505	0.00192999
rs2072992	1	11658253	T	A	0.271661	1	11244578	ENSG00000198793	0.0252062	0.00947603	0.00781407
rs3730380	1	11189077	C	T	0.0720869	1	11244578	ENSG00000198793	0.197988	0.0699653	0.00465771
rs17848553	1	11190730	A	G	0.0720869	1	11244578	ENSG00000198793	0.197988	0.0699653	0.00465771
rs34717076	1	11778593	T	G	0.326168	1	11244578	ENSG00000198793	0.029034	0.010938	0.00794496
rs6664324	1	11672609	G	A	0.229925	1	11244578	ENSG00000198793	0.027515	0.0095063	0.00379884
rs2379161	1	11519780	T	A	0.0324844	1	11244578	ENSG00000198793	0.0720934	0.0228288	0.00158856
rs17450675	1	11153255	C	T	0.0363467	1	11244578	ENSG00000198793	-0.123159	0.0390164	0.0015962
rs2273340	1	11137629	C	T	0.0686591	1	11244578	ENSG00000198793	0.195069	0.0647337	0.00258338
rs35612158	1	10614233	T	C	0.194632	1	11244578	ENSG00000198793	-0.0255336	0.010051	0.0110726
rs1280968	1	10978974	C	G	0.285984	1	11244578	ENSG00000198793	0.0293918	0.00938135	0.00173029
rs60693530	1	11388633	C	T	0.0228864	1	11244578	ENSG00000198793	0.342209	0.109444	0.0017672
rs2745289	1	11611853	T	G	0.0214482	1	11244578	ENSG00000198793	-0.129727	0.0415072	0.00177563
rs1281033	1	10997598	A	G	0.216127	1	11244578	ENSG00000198793	-0.0247972	0.00966828	0.0103235
rs57259349	1	11388551	T	C	0.0210016	1	11244578	ENSG00000198793	0.355858	0.114145	0.0018233
rs58664135	1	12153314	C	T	0.022007	1	11244578	ENSG00000198793	-0.281449	0.0902833	0.00182454
rs140398075	1	10883461	A	T	0.017841	1	11244578	ENSG00000198793	0.119156	0.0382644	0.00184569
rs4282824	1	11021064	T	C	0.257438	1	11244578	ENSG00000198793	0.0325111	0.0104598	0.00188231
rs12076539	1	11497379	C	T	0.0185856	1	11244578	ENSG00000198793	0.124151	0.0400176	0.00191958
rs184912115	1	11282250	T	A	0.0615296	1	11244578	ENSG00000198793	0.186492	0.0704221	0.00809216
rs189734877	1	11533965	C	T	0.0148858	1	11244578	ENSG00000198793	0.137354	0.0443392	0.00194963
rs17848533	1	11300338	G	A	0.0707702	1	11244578	ENSG00000198793	0.197145	0.0705703	0.00521249
rs17848548	1	11199541	A	G	0.0724161	1	11244578	ENSG00000198793	0.197572	0.0698185	0.00465771
rs28730682	1	11199518	C	T	0.0724161	1	11244578	ENSG00000198793	0.197572	0.0698185	0.00465771
rs17036536	1	11272468	G	C	0.0707702	1	11244578	ENSG00000198793	0.197145	0.0705703	0.00521249
rs185918359	1	11607761	A	G	0.015976	1	11244578	ENSG00000198793	-0.387472	0.125713	0.00205477
rs10779753	1	11341613	A	T	0.0515178	1	11244578	ENSG00000198793	0.0587433	0.0190688	0.00206584
rs909946	1	11670729	C	T	0.231822	1	11244578	ENSG00000198793	0.0266013	0.00948015	0.00501607
rs7544708	1	11507661	T	C	0.0272477	1	11244578	ENSG00000198793	0.0770216	0.0250216	0.00208255
rs190005942	1	11232827	A	G	0.0140412	1	11244578	ENSG00000198793	-0.196747	0.0639785	0.00210361
rs2817582	1	11625644	T	C	0.225789	1	11244578	ENSG00000198793	-0.0294372	0.00957619	0.00211209
rs34811121	1	10978325	A	C	0.431022	1	11244578	ENSG00000198793	-0.0237183	0.00803467	0.00315723
rs189740459	1	11483381	A	G	0.0184723	1	11244578	ENSG00000198793	-0.359495	0.117054	0.002132
rs2817596	1	11618309	C	T	0.204801	1	11244578	ENSG00000198793	-0.0282057	0.00986005	0.0042284
rs6540955	1	10977240	A	G	0.431249	1	11244578	ENSG00000198793	-0.022928	0.00803421	0.00431997
rs3730385	1	11210104	T	C	0.0724161	1	11244578	ENSG00000198793	0.197572	0.0698185	0.00465771
rs28990992	1	11249789	C	G	0.0724161	1	11244578	ENSG00000198793	0.197572	0.0698185	0.00465771
rs28918368	1	11255509	T	C	0.0724161	1	11244578	ENSG00000198793	0.197572	0.0698185	0.00465771
rs58268656	1	11190181	A	G	0.0608508	1	11244578	ENSG00000198793	0.175997	0.0685186	0.010211
rs6540954	1	10977102	T	G	0.431452	1	11244578	ENSG00000198793	-0.0225387	0.00801918	0.00494492
rs7414229	1	11498299	C	T	0.0189036	1	11244578	ENSG00000198793	0.115774	0.0379089	0.00225812
rs2594288	1	11611370	A	T	0.228082	1	11244578	ENSG00000198793	-0.0270769	0.00954149	0.00454256
rs61512998	1	11506010	A	G	0.0270772	1	11244578	ENSG00000198793	0.0694183	0.02521	0.00589438
rs3125812	1	11724938	A	C	0.443667	1	11244578	ENSG00000198793	-0.0274986	0.00933548	0.00322329
rs2379154	1	11498498	T	C	0.0185394	1	11244578	ENSG00000198793	0.119965	0.0393715	0.00231138
rs7527196	1	11233656	C	T	0.0724638	1	11244578	ENSG00000198793	0.196785	0.0698266	0.00482937
rs6661641	1	11690563	A	C	0.202412	1	11244578	ENSG00000198793	0.0301523	0.00990419	0.00233145
rs12566485	1	10975382	G	T	0.434593	1	11244578	ENSG00000198793	-0.0232223	0.00802761	0.00381824
rs2817619	1	11603063	T	C	0.169623	1	11244578	ENSG00000198793	-0.0306708	0.0105827	0.00375311
rs2817632	1	11588231	C	T	0.16857	1	11244578	ENSG00000198793	-0.0298619	0.0106665	0.0051166
rs2817595	1	11618330	C	T	0.206096	1	11244578	ENSG00000198793	-0.0275262	0.00981957	0.00505983
rs12033773	1	11019873	A	T	0.254545	1	11244578	ENSG00000198793	0.031542	0.0103709	0.00235481
rs10779758	1	11669774	A	G	0.240947	1	11244578	ENSG00000198793	0.0253663	0.0093561	0.00670402
rs60676743	1	11018723	G	A	0.216094	1	11244578	ENSG00000198793	0.0285538	0.0112488	0.0111361
rs2817581	1	11622979	T	C	0.107934	1	11244578	ENSG00000198793	-0.0363897	0.0128667	0.00468106
rs2594289	1	11614268	C	T	0.230323	1	11244578	ENSG00000198793	-0.0262622	0.00943393	0.00537262
rs11121786	1	11691461	A	G	0.201536	1	11244578	ENSG00000198793	0.0299617	0.00991978	0.00252441
rs61681466	1	11388944	A	G	0.0207493	1	11244578	ENSG00000198793	0.35859	0.118786	0.00253778
rs77639792	1	11633765	T	C	0.0147279	1	11244578	ENSG00000198793	-0.394783	0.130853	0.0025529
rs114525110	1	11042560	G	T	0.017636	1	11244578	ENSG00000198793	-0.119412	0.0395929	0.00256133
rs11586085	1	10961876	G	A	0.410451	1	11244578	ENSG00000198793	-0.0221066	0.00856846	0.00988003
rs75943109	1	11095331	A	G	0.0285814	1	11244578	ENSG00000198793	-0.0784077	0.0260093	0.00257318
rs3125813	1	11724092	C	G	0.502639	1	11244578	ENSG00000198793	0.0260918	0.00923343	0.00471627
rs10779762	1	11690656	G	A	0.202355	1	11244578	ENSG00000198793	0.0298445	0.00990526	0.00258679
rs12087704	1	11495157	A	C	0.0183419	1	11244578	ENSG00000198793	0.119232	0.0395778	0.0025902
rs11121757	1	11553829	T	C	0.165704	1	11244578	ENSG00000198793	-0.0274511	0.0107022	0.0103176
rs3117065	1	11725436	C	T	0.504626	1	11244578	ENSG00000198793	0.0279116	0.00929891	0.00268565
rs6672629	1	11702990	C	T	0.240809	1	11244578	ENSG00000198793	0.0236325	0.00930706	0.0111106
rs72644035	1	11019424	C	T	0.256863	1	11244578	ENSG00000198793	0.0309573	0.0103405	0.00275526
rs72863271	1	11539788	T	C	0.0348648	1	11244578	ENSG00000198793	0.0655527	0.0219152	0.00277883
rs2300088	1	11290640	C	T	0.0720869	1	11244578	ENSG00000198793	0.197988	0.0699653	0.00465771
rs28730686	1	11276341	T	C	0.0720869	1	11244578	ENSG00000198793	0.197988	0.0699653	0.00465771
rs7548661	1	10974968	C	T	0.434593	1	11244578	ENSG00000198793	-0.0233411	0.0080276	0.00364214
rs7556275	1	11507640	G	A	0.0272666	1	11244578	ENSG00000198793	0.0744665	0.0250139	0.00291084
rs12043744	1	11024967	T	C	0.0462631	1	11244578	ENSG00000198793	0.0682635	0.0229303	0.00291084
rs148289279	1	11124544	C	T	0.0700747	1	11244578	ENSG00000198793	0.180156	0.0662486	0.00654005
rs74052099	1	11029552	T	C	0.0579691	1	11244578	ENSG00000198793	0.0580049	0.0195408	0.00299354
rs11799568	1	11526514	A	G	0.0161576	1	11244578	ENSG00000198793	0.120088	0.0404801	0.00301112
rs183654722	1	11517415	A	G	0.0131645	1	11244578	ENSG00000198793	0.174836	0.0621706	0.00492039
rs75571420	1	10940427	C	T	0.0158735	1	11244578	ENSG00000198793	0.109771	0.0370474	0.00304657
rs1281008	1	11011002	T	C	0.19591	1	11244578	ENSG00000198793	0.0290048	0.0107625	0.00703886
rs56679872	1	11515336	A	G	0.0328006	1	11244578	ENSG00000198793	0.066172	0.0224175	0.00315927
rs75970119	1	11517703	A	G	0.0358679	1	11244578	ENSG00000198793	0.0633293	0.0214734	0.00318598
rs56102775	1	11029942	A	G	0.0594593	1	11244578	ENSG00000198793	0.0565772	0.0192636	0.00331404
rs4845963	1	10971088	A	G	0.43007	1	11244578	ENSG00000198793	-0.0228362	0.00802397	0.00442722
rs111736418	1	11321003	T	C	0.0636479	1	11244578	ENSG00000198793	0.213257	0.0726996	0.00335272
rs141544702	1	11479020	A	G	0.0139667	1	11244578	ENSG00000198793	-0.120299	0.0474217	0.0111871
rs6696039	1	11519216	C	T	0.0344733	1	11244578	ENSG00000198793	0.064892	0.0221429	0.00338308
rs12740860	1	10896954	C	G	0.0350983	1	11244578	ENSG00000198793	0.0567144	0.0218654	0.00949217
rs7527861	1	10972521	T	C	0.429869	1	11244578	ENSG00000198793	-0.0233932	0.00803834	0.00361198
rs116580110	1	11629410	A	G	0.0185185	1	11244578	ENSG00000198793	0.12704	0.0435486	0.00353189
rs12123982	1	11520476	T	C	0.0331049	1	11244578	ENSG00000198793	0.0655112	0.0224815	0.0035683
rs3117066	1	11725908	G	A	0.504164	1	11244578	ENSG00000198793	0.0270319	0.00928231	0.00358893
rs12141532	1	11519273	G	A	0.0324775	1	11244578	ENSG00000198793	0.0659548	0.0226478	0.00358893
rs61775589	1	11028301	C	T	0.0406631	1	11244578	ENSG00000198793	0.094523	0.0324911	0.00362355
rs10864515	1	11574366	G	C	0.167698	1	11244578	ENSG00000198793	-0.0273889	0.0106505	0.010123
rs60208389	1	11509555	G	C	0.0397375	1	11244578	ENSG00000198793	0.0623172	0.0214517	0.00367253
rs12146008	1	11502851	T	C	0.0271825	1	11244578	ENSG00000198793	0.069253	0.0246329	0.00493264
rs2379155	1	11498824	A	G	0.0185071	1	11244578	ENSG00000198793	0.114123	0.0393121	0.00369607
rs3117067	1	11726326	G	A	0.503754	1	11244578	ENSG00000198793	0.026726	0.0092593	0.00389677
rs12092661	1	11048154	G	A	0.228046	1	11244578	ENSG00000198793	0.0321592	0.0110978	0.0037579
rs2018893	1	11663768	T	C	0.203004	1	11244578	ENSG00000198793	0.0293512	0.0101358	0.00378193
rs12125968	1	11522061	T	C	0.0327951	1	11244578	ENSG00000198793	0.0641026	0.022584	0.00453403
rs188244006	1	11124552	C	T	0.0697875	1	11244578	ENSG00000198793	0.17199	0.0663902	0.00958088
rs79623183	1	11124334	G	C	0.0710178	1	11244578	ENSG00000198793	0.18696	0.0658634	0.00453119
rs1281011	1	11010208	G	A	0.245231	1	11244578	ENSG00000198793	0.0298769	0.0105849	0.0047636
rs7529718	1	11791937	G	C	0.138423	1	11244578	ENSG00000198793	0.139674	0.0483134	0.00384018
rs3125811	1	11724948	C	G	0.505347	1	11244578	ENSG00000198793	0.0268412	0.00929919	0.00389677
rs142122862	1	11123818	A	G	0.0703215	1	11244578	ENSG00000198793	0.177541	0.0661281	0.00725732
rs111509691	1	11123992	A	G	0.0703215	1	11244578	ENSG00000198793	0.177541	0.0661281	0.00725732
rs113976646	1	11123733	T	C	0.0703215	1	11244578	ENSG00000198793	0.177541	0.0661281	0.00725732
rs114133488	1	11123720	C	A	0.0703215	1	11244578	ENSG00000198793	0.177541	0.0661281	0.00725732
rs79571163	1	11123638	A	C	0.0703215	1	11244578	ENSG00000198793	0.177541	0.0661281	0.00725732
rs76102632	1	11124115	A	G	0.0703215	1	11244578	ENSG00000198793	0.177541	0.0661281	0.00725732
rs75395838	1	11124181	C	T	0.0703215	1	11244578	ENSG00000198793	0.177541	0.0661281	0.00725732
rs112732207	1	11124486	T	C	0.0703215	1	11244578	ENSG00000198793	0.17976	0.0661222	0.00655588
rs79479357	1	11124076	C	T	0.0703215	1	11244578	ENSG00000198793	0.177541	0.0661281	0.00725732
rs11590648	1	10972185	A	G	0.396248	1	11244578	ENSG00000198793	-0.024025	0.00833451	0.00394408
rs12732063	1	11191232	A	G	0.0365731	1	11244578	ENSG00000198793	-0.0831772	0.028875	0.00396919
rs3117064	1	11725206	A	T	0.503768	1	11244578	ENSG00000198793	0.0266963	0.00929862	0.00409176
rs11121724	1	11445223	T	C	0.0310523	1	11244578	ENSG00000198793	-0.278856	0.0975224	0.00424443
rs74052097	1	11028623	T	C	0.0601849	1	11244578	ENSG00000198793	0.0579086	0.0202662	0.00427127
rs10779749	1	11063750	G	A	0.0898618	1	11244578	ENSG00000198793	0.180764	0.0632705	0.00427666
rs35414554	1	10900676	A	G	0.0350789	1	11244578	ENSG00000198793	0.0577616	0.0218728	0.00827105
rs2379160	1	11509499	A	C	0.0421033	1	11244578	ENSG00000198793	0.0612694	0.0214559	0.00429556
rs6676547	1	11691954	G	A	0.452148	1	11244578	ENSG00000198793	0.0331306	0.0126918	0.00904364
rs187871165	1	11002969	C	T	0.0147801	1	11244578	ENSG00000198793	0.447722	0.156886	0.00431997
rs6685950	1	11340472	T	G	0.0526214	1	11244578	ENSG00000198793	0.0537568	0.0188395	0.00432541
rs113482715	1	11124772	T	C	0.0703215	1	11244578	ENSG00000198793	0.17976	0.0661222	0.00655588
rs191917815	1	11348884	A	G	0.0162393	1	11244578	ENSG00000198793	-0.641602	0.229767	0.00523186
rs149672598	1	10958814	A	G	0.0116372	1	11244578	ENSG00000198793	-0.53026	0.186174	0.00439673
rs191804131	1	11069549	T	C	0.0221474	1	11244578	ENSG00000198793	0.195323	0.0685969	0.00440779
rs17036666	1	11388733	T	A	0.0226881	1	11244578	ENSG00000198793	0.323145	0.113543	0.00442722
rs74813460	1	11046182	A	G	0.137451	1	11244578	ENSG00000198793	0.0371975	0.013083	0.0044663
rs112800570	1	11124632	T	C	0.0704428	1	11244578	ENSG00000198793	0.180462	0.0661276	0.00635267
rs72860263	1	11456592	T	C	0.0152124	1	11244578	ENSG00000198793	-0.391676	0.138099	0.00456538
rs112287803	1	11124753	G	A	0.0703215	1	11244578	ENSG00000198793	0.180293	0.0661189	0.00639518
rs10436983	1	11457186	A	G	0.0133804	1	11244578	ENSG00000198793	0.147794	0.0525507	0.00491733
rs12133728	1	11375944	C	A	0.0158696	1	11244578	ENSG00000198793	-0.0920504	0.0352387	0.00899616
rs78507554	1	10633489	G	A	0.156863	1	11244578	ENSG00000198793	-0.0301478	0.0109429	0.00586921
rs114475519	1	11443048	G	A	0.0127433	1	11244578	ENSG00000198793	0.150921	0.053835	0.00505669
rs77252576	1	11052103	C	T	0.0512344	1	11244578	ENSG00000198793	-0.057711	0.0206155	0.00511977
rs4845961	1	10959586	A	G	0.377533	1	11244578	ENSG00000198793	-0.0240928	0.00864408	0.00531657
rs74052098	1	11028631	T	G	0.0619979	1	11244578	ENSG00000198793	0.0553793	0.0199335	0.0054661
rs6699026	1	11016772	G	A	0.242938	1	11244578	ENSG00000198793	0.0302244	0.0108815	0.0054762
rs74374877	1	10330581	C	A	0.0145007	1	11244578	ENSG00000198793	-0.242218	0.0872733	0.00551339
rs144453674	1	11123829	A	G	0.0700747	1	11244578	ENSG00000198793	0.170496	0.0662634	0.0100821
rs12118041	1	11334650	C	T	0.0526019	1	11244578	ENSG00000198793	0.0519977	0.0188822	0.00589078
rs17036324	1	11157879	G	A	0.0619977	1	11244578	ENSG00000198793	0.192955	0.0701043	0.00591602
rs7546789	1	11050209	G	A	0.0484028	1	11244578	ENSG00000198793	-0.0576578	0.0209848	0.00600332
rs77208728	1	11042870	A	G	0.0438411	1	11244578	ENSG00000198793	-0.137381	0.0501574	0.00616264
rs6693599	1	11661965	G	C	0.183224	1	11244578	ENSG00000198793	0.0282191	0.0103412	0.00635652
rs7545470	1	11053919	G	C	0.049427	1	11244578	ENSG00000198793	-0.0580159	0.0212824	0.0064107
rs12118107	1	11334886	C	T	0.0525369	1	11244578	ENSG00000198793	0.051469	0.0188933	0.00644575
rs3125815	1	11722688	A	G	0.211276	1	11244578	ENSG00000198793	0.0304398	0.0111821	0.00648489
rs76986850	1	11124235	A	G	0.0706491	1	11244578	ENSG00000198793	0.174193	0.0660073	0.0083151
rs4845847	1	10970184	T	G	0.439243	1	11244578	ENSG00000198793	-0.0213939	0.00807196	0.00803965
rs12137596	1	11360977	C	G	0.0496713	1	11244578	ENSG00000198793	0.0498846	0.0184131	0.00674457
rs111988587	1	11337254	C	T	0.0526886	1	11244578	ENSG00000198793	0.0510783	0.0188676	0.00678534
rs11121777	1	11663083	T	C	0.183606	1	11244578	ENSG00000198793	0.0279546	0.0103329	0.00682222
rs60216355	1	11046538	C	T	0.156709	1	11244578	ENSG00000198793	0.0305838	0.0119861	0.0107229
rs76358452	1	11052159	G	A	0.0496637	1	11244578	ENSG00000198793	-0.0569739	0.021089	0.00690067
rs12062634	1	11337455	G	A	0.052667	1	11244578	ENSG00000198793	0.0508769	0.0188713	0.00701777
rs74052536	1	10891323	T	C	0.0544573	1	11244578	ENSG00000198793	0.0471225	0.017506	0.00710675
rs12133272	1	11360193	G	A	0.0490616	1	11244578	ENSG00000198793	0.0470786	0.0185218	0.0110283
rs112406318	1	11331190	C	T	0.0540763	1	11244578	ENSG00000198793	0.0499451	0.0186376	0.00736662
rs6704113	1	11053101	G	A	0.0514393	1	11244578	ENSG00000198793	-0.0556886	0.0208073	0.00744178
rs72861968	1	12151282	A	G	0.0217247	1	11244578	ENSG00000198793	-0.233614	0.0882294	0.00810174
rs193272944	1	11000398	T	C	0.0147801	1	11244578	ENSG00000198793	0.419337	0.156949	0.00754456
rs2072996	1	11578973	C	T	0.145064	1	11244578	ENSG00000198793	-0.0301115	0.0112786	0.00758964
rs56753261	1	11362086	A	G	0.0496139	1	11244578	ENSG00000198793	0.0490131	0.0184232	0.00780479
rs2594287	1	11611002	A	T	0.232122	1	11244578	ENSG00000198793	-0.0273274	0.0103169	0.00807781
rs185155787	1	11411527	G	T	0.128021	1	11244578	ENSG00000198793	-0.0721438	0.0273065	0.00824181
rs77086655	1	11194874	A	G	0.0341112	1	11244578	ENSG00000198793	-0.0778213	0.0295472	0.00844352
rs115405820	1	11341052	T	C	0.0180688	1	11244578	ENSG00000198793	-0.127399	0.0486294	0.00879813
rs11121717	1	11355449	C	T	0.0503421	1	11244578	ENSG00000198793	0.0479122	0.0182969	0.00882914
rs2788538	1	11359751	A	G	0.0499599	1	11244578	ENSG00000198793	0.0478835	0.0183631	0.00911794
rs2744817	1	11361502	C	G	0.0499752	1	11244578	ENSG00000198793	0.0477667	0.0183591	0.00927359
rs3730378	1	11189207	A	G	0.0163438	1	11244578	ENSG00000198793	0.501423	0.193271	0.00947562
rs79779678	1	10903598	A	G	0.0346899	1	11244578	ENSG00000198793	0.0569023	0.0219904	0.00966471
rs145857162	1	11054709	A	C	0.0548194	1	11244578	ENSG00000198793	-0.0813329	0.0314415	0.00968718
rs11121719	1	11364636	G	A	0.0491054	1	11244578	ENSG00000198793	0.0472553	0.0185155	0.0107045
rs11121647	1	10953834	A	C	0.397593	1	11244578	ENSG00000198793	-0.0222702	0.00861249	0.00971533
rs61745049	1	11051770	T	C	0.0495503	1	11244578	ENSG00000198793	-0.0541545	0.020943	0.00971533
rs28991008	1	11253467	A	C	0.0349828	1	11244578	ENSG00000198793	-0.0732187	0.0283244	0.0097379
rs71509069	1	10902038	T	C	0.0348076	1	11244578	ENSG00000198793	0.0563605	0.0219541	0.0102524
rs74055027	1	11051526	G	A	0.0497045	1	11244578	ENSG00000198793	-0.0539545	0.0209126	0.00988003
rs143894348	1	11324936	C	T	0.0292359	1	11244578	ENSG00000198793	-0.147666	0.0573282	0.0100008
rs74746404	1	10425953	G	A	0.0430622	1	11244578	ENSG00000198793	-0.233902	0.0908639	0.0100472
rs2744816	1	11361427	A	G	0.0503692	1	11244578	ENSG00000198793	0.0465234	0.0182588	0.0108342
rs145469852	1	11046598	C	T	0.14663	1	11244578	ENSG00000198793	0.0345374	0.013488	0.0104492
rs11121720	1	11364920	C	T	0.0496107	1	11244578	ENSG00000198793	0.0472454	0.0184885	0.0106066
rs2744827	1	11389233	T	C	0.0149657	1	11244578	ENSG00000198793	0.327915	0.128806	0.0109028
rs3125816	1	11718195	G	A	0.208532	1	11244578	ENSG00000198793	0.0289927	0.0113956	0.0109528
rs2788565	1	11393645	T	C	0.0365998	1	11244578	ENSG00000198793	0.180672	0.0913872	0.0480416
rs12028719	1	10918936	T	C	0.0359746	1	11244578	ENSG00000198793	0.0494141	0.0215613	0.0219172
rs3123607	1	11502829	T	G	0.466514	1	11244578	ENSG00000198793	-0.0166266	0.00797747	0.037142
rs7515021	1	10968479	C	T	0.361308	1	11244578	ENSG00000198793	0.0212096	0.0083733	0.0113091
rs7537020	1	10871247	G	A	0.0216263	1	11244578	ENSG00000198793	0.11507	0.0525817	0.0286405
rs12737362	1	11704658	G	A	0.293104	1	11244578	ENSG00000198793	0.0181384	0.00883679	0.0401114
rs663864	1	10542920	G	T	0.502472	1	11244578	ENSG00000198793	-0.0157773	0.00795868	0.0474345
rs1343704	1	11048973	G	T	0.248139	1	11244578	ENSG00000198793	0.022814	0.00968173	0.018453
rs55975941	1	11555862	T	C	0.163968	1	11244578	ENSG00000198793	-0.025862	0.0107472	0.0161106
rs111710938	1	11133293	A	G	0.0617461	1	11244578	ENSG00000198793	0.177819	0.0702842	0.0114063
rs12142546	1	11725656	C	T	0.543843	1	11244578	ENSG00000198793	0.0282968	0.0111863	0.0114193
rs186547184	1	11047481	A	G	0.085364	1	11244578	ENSG00000198793	-0.059515	0.0235293	0.0114258
rs75431152	1	11624540	T	C	0.0337954	1	11244578	ENSG00000198793	0.0676309	0.0279674	0.0155975
rs7548235	1	11664955	T	C	0.235855	1	11244578	ENSG00000198793	0.0237031	0.00937399	0.0114518
rs2788533	1	11375577	A	G	0.0402728	1	11244578	ENSG00000198793	0.055387	0.0219181	0.0115042
rs72641412	1	10607543	A	G	0.0164835	1	11244578	ENSG00000198793	0.149534	0.0695637	0.0315869
rs17036641	1	11355533	C	G	0.0468236	1	11244578	ENSG00000198793	0.0453161	0.0189369	0.0167112
rs149989697	1	12002714	C	A	0.0118871	1	11244578	ENSG00000198793	-0.448049	0.177403	0.0115501
rs9660218	1	10617359	C	T	0.3668	1	11244578	ENSG00000198793	0.0157304	0.00825742	0.0567801
rs11584327	1	10578791	T	C	0.496336	1	11244578	ENSG00000198793	-0.0180692	0.00794458	0.022942
rs6660223	1	10938897	T	C	0.046166	1	11244578	ENSG00000198793	-0.0565912	0.0262702	0.0312245
rs145244894	1	11054653	C	T	0.019906	1	11244578	ENSG00000198793	0.091478	0.0448509	0.0413902
rs2274985	1	10573867	G	A	0.496392	1	11244578	ENSG00000198793	-0.0181128	0.00794423	0.0226077
rs2817635	1	11586025	T	C	0.140586	1	11244578	ENSG00000198793	-0.0292288	0.0124984	0.0193561
rs112140315	1	11337208	T	C	0.051635	1	11244578	ENSG00000198793	0.047739	0.0189365	0.0117022
rs4845962	1	10969950	A	G	0.440105	1	11244578	ENSG00000198793	-0.0202787	0.00804454	0.0117088
rs75022952	1	11522176	T	C	0.0197757	1	11244578	ENSG00000198793	0.310351	0.123175	0.0117488
rs12129678	1	10633651	A	G	0.181343	1	11244578	ENSG00000198793	-0.0260014	0.0103278	0.0118157
rs6676491	1	10633421	C	A	0.367593	1	11244578	ENSG00000198793	0.0158619	0.00825367	0.0546309
rs28988269	1	11739038	T	C	0.0208928	1	11244578	ENSG00000198793	-0.0900173	0.0357666	0.0118426
rs75810903	1	11017141	A	G	0.0143082	1	11244578	ENSG00000198793	0.242367	0.0963992	0.0119303
rs2594300	1	11629731	C	G	0.147681	1	11244578	ENSG00000198793	-0.0271575	0.0112165	0.0154694
rs1997758	1	11661509	G	A	0.244036	1	11244578	ENSG00000198793	0.0231551	0.0097005	0.0169865
rs6702624	1	11566184	C	T	0.170262	1	11244578	ENSG00000198793	-0.0240468	0.0105673	0.02287
rs56911167	1	10960484	G	A	0.0262874	1	11244578	ENSG00000198793	0.0786527	0.0313332	0.0120663
rs12127400	1	10613660	T	C	0.366549	1	11244578	ENSG00000198793	0.0157354	0.00824361	0.0562879
rs17875934	1	11804288	T	C	0.15222	1	11244578	ENSG00000198793	-0.0277522	0.0125701	0.0272582
rs11121816	1	11800478	G	T	0.373332	1	11244578	ENSG00000198793	0.015818	0.00821288	0.0541044
rs2788537	1	11363231	G	A	0.0500937	1	11244578	ENSG00000198793	0.0459949	0.0183407	0.0121485
rs12134340	1	11361065	G	A	0.0458663	1	11244578	ENSG00000198793	0.0479577	0.0191234	0.0121485
rs75336273	1	11514438	T	C	0.0141302	1	11244578	ENSG00000198793	0.164961	0.086648	0.0569362
rs116001018	1	11816860	A	G	0.139532	1	11244578	ENSG00000198793	-0.0303326	0.0124009	0.0144451
rs10864514	1	11573125	A	G	0.167893	1	11244578	ENSG00000198793	-0.0266847	0.0106458	0.0121899
rs6686445	1	10939080	T	G	0.0462979	1	11244578	ENSG00000198793	-0.0576134	0.0262356	0.0280919
rs1994797	1	11971379	G	T	0.0302145	1	11244578	ENSG00000198793	-0.0641987	0.0329055	0.0510571
rs56941291	1	11328979	C	T	0.0526721	1	11244578	ENSG00000198793	0.0468409	0.0187619	0.012539
rs17036947	1	11575260	T	G	0.166297	1	11244578	ENSG00000198793	-0.0267217	0.0106674	0.0122451
rs4585980	1	11661065	G	A	0.244152	1	11244578	ENSG00000198793	0.0230734	0.00969878	0.0173597
rs12133751	1	11365137	C	T	0.0522378	1	11244578	ENSG00000198793	0.0480768	0.0191985	0.0122729
rs12048424	1	11501602	G	C	0.419354	1	11244578	ENSG00000198793	-0.0178974	0.00806551	0.0264867
rs2745298	1	11593264	T	C	0.142987	1	11244578	ENSG00000198793	-0.0253114	0.0113677	0.025974
rs2817640	1	11642386	A	G	0.544786	1	11244578	ENSG00000198793	0.0187661	0.00915865	0.0404621
rs3125814	1	11723885	A	G	0.410957	1	11244578	ENSG00000198793	0.0234393	0.00936673	0.0123355
rs1320984	1	11670025	C	T	0.239171	1	11244578	ENSG00000198793	0.0234684	0.0093791	0.0123424
rs1320983	1	11670046	T	C	0.239238	1	11244578	ENSG00000198793	0.0234665	0.00937835	0.0123424
rs61773861	1	11570078	T	C	0.166503	1	11244578	ENSG00000198793	-0.0265625	0.0106822	0.012897
rs2745260	1	11586677	C	T	0.143292	1	11244578	ENSG00000198793	-0.0309465	0.0123727	0.0123773
rs7555790	1	10613167	A	G	0.366102	1	11244578	ENSG00000198793	0.0157045	0.00826118	0.057302
rs2817636	1	11586585	G	C	0.140511	1	11244578	ENSG00000198793	-0.0297504	0.0125012	0.017322
rs6674181	1	11532525	G	C	0.268444	1	11244578	ENSG00000198793	-0.0192608	0.00898106	0.0319848
rs113474282	1	11715017	A	G	0.229834	1	11244578	ENSG00000198793	0.0308829	0.0123631	0.0124896
rs61777208	1	10623176	C	T	0.198061	1	11244578	ENSG00000198793	-0.024971	0.00999799	0.0125037
rs180881205	1	11558174	G	A	0.0127179	1	11244578	ENSG00000198793	0.197156	0.0903392	0.02908
rs10157111	1	10613344	G	T	0.19499	1	11244578	ENSG00000198793	-0.0250372	0.0100253	0.0125108
rs72641424	1	10632615	G	A	0.181142	1	11244578	ENSG00000198793	-0.0257961	0.0103317	0.012532
rs12744433	1	11906609	T	C	0.0525784	1	11244578	ENSG00000198793	0.0419065	0.0189932	0.027356
rs2379134	1	11452986	A	G	0.072871	1	11244578	ENSG00000198793	0.0409227	0.0173401	0.0182749
rs944191	1	10607451	C	T	0.193675	1	11244578	ENSG00000198793	-0.0250895	0.0100511	0.0125532
rs2817628	1	11594681	T	C	0.144857	1	11244578	ENSG00000198793	-0.0244254	0.0112861	0.030449
rs11121597	1	10636853	T	C	0.182142	1	11244578	ENSG00000198793	-0.0257161	0.0103104	0.0126241
rs191784651	1	10393644	A	G	0.0195496	1	11244578	ENSG00000198793	0.114746	0.04602	0.0126526
rs75325309	1	10963756	G	C	0.0534756	1	11244578	ENSG00000198793	-0.0689735	0.0276624	0.0126526
rs11804862	1	11350742	A	T	0.0476263	1	11244578	ENSG00000198793	0.0451956	0.0187846	0.0161283
rs684016	1	10537090	C	A	0.485606	1	11244578	ENSG00000198793	-0.0159648	0.00794741	0.0445584
rs12070601	1	11816489	A	G	0.144954	1	11244578	ENSG00000198793	-0.025169	0.0122346	0.039667
rs56679780	1	11361772	C	T	0.0489278	1	11244578	ENSG00000198793	0.0460197	0.0185459	0.0130867
rs188399295	1	11127361	T	C	0.0163765	1	11244578	ENSG00000198793	-0.129444	0.0605389	0.0325005
rs11121716	1	11351619	A	G	0.0476436	1	11244578	ENSG00000198793	0.0451646	0.018781	0.0161813
rs2745290	1	11611781	A	G	0.146171	1	11244578	ENSG00000198793	-0.0280266	0.0112638	0.0128391
rs60321516	1	10538147	G	A	0.152573	1	11244578	ENSG00000198793	-0.0227293	0.0110669	0.0399951
rs35261279	1	10910189	A	T	0.0355814	1	11244578	ENSG00000198793	0.051331	0.0217228	0.0181277
rs76282123	1	10562163	T	C	0.188215	1	11244578	ENSG00000198793	-0.0200133	0.0101807	0.0493217
rs12134590	1	10516290	G	A	0.398253	1	11244578	ENSG00000198793	-0.0160075	0.00815795	0.0497392
rs4846018	1	11664474	G	C	0.235467	1	11244578	ENSG00000198793	0.0233146	0.00937913	0.0129261
rs79016352	1	10908553	T	C	0.0346705	1	11244578	ENSG00000198793	0.0546549	0.0219957	0.0129624
rs12724489	1	10914298	C	T	0.0403148	1	11244578	ENSG00000198793	0.0508156	0.0204588	0.0129989
rs17374795	1	11273213	G	A	0.0192906	1	11244578	ENSG00000198793	-0.0898566	0.0361771	0.0129989
rs2183377	1	10610129	A	G	0.181871	1	11244578	ENSG00000198793	-0.0255326	0.0103162	0.0133236
rs7553585	1	11739358	G	A	0.441133	1	11244578	ENSG00000198793	-0.0178102	0.00934725	0.0567281
rs114506914	1	11037953	A	G	0.018225	1	11244578	ENSG00000198793	0.260808	0.105097	0.0130794
rs6699157	1	11841921	T	C	0.0217778	1	11244578	ENSG00000198793	0.221083	0.102032	0.0302501
rs79693481	1	11367163	C	T	0.0455449	1	11244578	ENSG00000198793	0.0475983	0.0191882	0.0131161
rs12045323	1	11764281	T	C	0.25655	1	11244578	ENSG00000198793	-0.0207979	0.0105242	0.0481321
rs78727544	1	12004694	T	C	0.0236072	1	11244578	ENSG00000198793	-0.198711	0.101104	0.049368
rs139238506	1	11515228	A	G	0.0121705	1	11244578	ENSG00000198793	0.0949076	0.046831	0.0427033
rs1997761	1	11661209	A	G	0.184792	1	11244578	ENSG00000198793	0.0265964	0.0107347	0.0132269
rs74055026	1	11051024	G	T	0.0492806	1	11244578	ENSG00000198793	-0.0511505	0.0206485	0.0132418
rs4846017	1	11662760	A	C	0.235694	1	11244578	ENSG00000198793	0.0232113	0.00937602	0.0133012
rs17035156	1	10585527	A	C	0.177045	1	11244578	ENSG00000198793	-0.0220024	0.010406	0.0344811
rs6686295	1	11659459	A	G	0.10485	1	11244578	ENSG00000198793	0.0296377	0.0140118	0.0344129
rs35677622	1	10891303	T	C	0.0343006	1	11244578	ENSG00000198793	0.0468255	0.0235873	0.0471222
rs72643240	1	10879164	C	T	0.0218556	1	11244578	ENSG00000198793	0.0681948	0.0293715	0.0202437
rs2745281	1	11635712	A	G	0.448796	1	11244578	ENSG00000198793	0.0173976	0.00890904	0.0508433
rs78480646	1	10939963	A	G	0.043606	1	11244578	ENSG00000198793	-0.0634384	0.0272478	0.0199015
rs3124632	1	11402749	T	C	0.450734	1	11244578	ENSG00000198793	-0.0171717	0.0080392	0.0326794
rs11121876	1	12185774	G	A	0.0295917	1	11244578	ENSG00000198793	-0.0768879	0.0353703	0.0297202
rs2817585	1	11628832	T	C	0.147042	1	11244578	ENSG00000198793	-0.0267405	0.0112364	0.017322
rs79974326	1	11729035	C	G	0.0279598	1	11244578	ENSG00000198793	0.074293	0.0363433	0.0409338
rs2817603	1	11617663	T	C	0.146691	1	11244578	ENSG00000198793	-0.0255976	0.0112477	0.022858
rs3819993	1	11364010	T	C	0.0463441	1	11244578	ENSG00000198793	0.0469437	0.0190287	0.013625
rs1281003	1	10995479	A	G	0.215228	1	11244578	ENSG00000198793	-0.023831	0.00966462	0.0136708
rs6681221	1	10601761	A	G	0.179721	1	11244578	ENSG00000198793	-0.0255488	0.0103638	0.0136937
rs10864463	1	10613560	A	G	0.196888	1	11244578	ENSG00000198793	-0.0246161	0.00998867	0.0137243
rs188544407	1	11217158	G	A	0.064684	1	11244578	ENSG00000198793	0.11245	0.0553886	0.0423362
rs78865689	1	11744971	T	C	0.020932	1	11244578	ENSG00000198793	-0.0883066	0.036215	0.0147524
rs4845936	1	10625495	T	A	0.194214	1	11244578	ENSG00000198793	-0.0247718	0.0100592	0.0137934
rs2078349	1	11494771	T	C	0.0540302	1	11244578	ENSG00000198793	0.0365285	0.0177202	0.0392649
rs78557842	1	10961864	C	T	0.0262625	1	11244578	ENSG00000198793	0.0771788	0.0313506	0.0138242
rs2817602	1	11617681	C	T	0.146654	1	11244578	ENSG00000198793	-0.0257972	0.0112494	0.0218365
rs12743253	1	11778131	C	T	0.324738	1	11244578	ENSG00000198793	0.0233471	0.0122557	0.0567801
rs77331515	1	10940287	A	G	0.0522016	1	11244578	ENSG00000198793	-0.059681	0.0271499	0.0279349
rs3120818	1	11400907	T	C	0.419205	1	11244578	ENSG00000198793	-0.0157293	0.00823266	0.056056
rs11121588	1	10618991	A	T	0.196327	1	11244578	ENSG00000198793	-0.0246264	0.010018	0.0139635
rs2993661	1	11399573	C	T	0.483013	1	11244578	ENSG00000198793	-0.0195383	0.0079482	0.0139635
rs34217099	1	10906408	C	T	0.0345583	1	11244578	ENSG00000198793	0.0541528	0.0220312	0.0139713
rs72862905	1	10810614	T	C	0.0192222	1	11244578	ENSG00000198793	0.0877765	0.0357164	0.0139869
rs1755592	1	10565947	A	C	0.513634	1	11244578	ENSG00000198793	-0.01957	0.00796305	0.0139869
rs11121585	1	10617591	T	C	0.200917	1	11244578	ENSG00000198793	-0.0226208	0.00993275	0.0227624
rs4240915	1	10616484	C	T	0.196271	1	11244578	ENSG00000198793	-0.024612	0.0100187	0.0140259
rs12140178	1	11356579	T	C	0.0471461	1	11244578	ENSG00000198793	0.0442622	0.0188398	0.0188037
rs1967682	1	11666034	G	A	0.236893	1	11244578	ENSG00000198793	0.0229859	0.00935985	0.0140571
rs10864461	1	10596624	T	C	0.180522	1	11244578	ENSG00000198793	-0.025361	0.010327	0.0140571
rs76624608	1	10935595	A	G	0.0199182	1	11244578	ENSG00000198793	0.0633503	0.0332443	0.0567021
rs2480775	1	10606996	G	T	0.196813	1	11244578	ENSG00000198793	-0.0245198	0.00999012	0.014112
rs34784547	1	11593676	T	C	0.0254225	1	11244578	ENSG00000198793	0.0659486	0.0275659	0.0167386
rs28610503	1	11051446	G	A	0.0490275	1	11244578	ENSG00000198793	-0.0507944	0.0206986	0.0141277
rs2254359	1	11600504	T	G	0.146278	1	11244578	ENSG00000198793	-0.0269526	0.0112603	0.0166839
rs183319530	1	12016208	G	A	0.0123907	1	11244578	ENSG00000198793	0.596076	0.242999	0.014167
rs12731652	1	10890093	C	G	0.0346331	1	11244578	ENSG00000198793	0.0467606	0.0217653	0.031682
rs61192982	1	10565343	T	C	0.152052	1	11244578	ENSG00000198793	-0.027172	0.0110825	0.0142144
rs56044863	1	11030014	A	G	0.074168	1	11244578	ENSG00000198793	0.0353331	0.0183453	0.0541044
rs140999112	1	11880382	G	A	0.0138504	1	11244578	ENSG00000198793	-0.157678	0.0820299	0.0545806
rs11121589	1	10618994	C	A	0.196327	1	11244578	ENSG00000198793	-0.0245472	0.0100176	0.0142698
rs2745284	1	11628049	A	G	0.317581	1	11244578	ENSG00000198793	-0.0168797	0.00854926	0.0483363
rs142864983	1	11897220	A	G	0.0150123	1	11244578	ENSG00000198793	0.103621	0.0539806	0.0549084
rs76606025	1	11369038	A	G	0.0453729	1	11244578	ENSG00000198793	0.0470307	0.0192229	0.0144211
rs12030479	1	10920165	G	C	0.0350312	1	11244578	ENSG00000198793	0.0485185	0.0218395	0.0263103
rs10746495	1	10620270	A	G	0.196139	1	11244578	ENSG00000198793	-0.0245071	0.0100217	0.0144692
rs6703255	1	11028148	G	A	0.24154	1	11244578	ENSG00000198793	0.0274142	0.0125454	0.0288742
rs12142503	1	10896942	T	C	0.0394809	1	11244578	ENSG00000198793	0.0420602	0.0207766	0.042929
rs144560067	1	11363514	G	A	0.032405	1	11244578	ENSG00000198793	-0.123341	0.0643941	0.0554415
rs7547006	1	11050459	C	A	0.0513082	1	11244578	ENSG00000198793	-0.0490247	0.0202114	0.0152831
rs5745977	1	12239530	A	G	0.0248539	1	11244578	ENSG00000198793	-0.103519	0.0423496	0.0145093
rs1776219	1	10874152	G	T	0.026464	1	11244578	ENSG00000198793	-0.111416	0.0570309	0.0507485
rs3117062	1	11712048	A	G	0.061649	1	11244578	ENSG00000198793	0.0512678	0.0209873	0.0145738
rs61773908	1	11711861	A	G	0.0134569	1	11244578	ENSG00000198793	-0.148755	0.0746914	0.0464149
rs12094848	1	12032362	A	G	0.0416667	1	11244578	ENSG00000198793	0.477829	0.22089	0.0305258
rs2254347	1	11600917	T	C	0.146996	1	11244578	ENSG00000198793	-0.0260059	0.0112375	0.0206567
rs2988398	1	10602758	C	T	0.195572	1	11244578	ENSG00000198793	-0.0233351	0.0100331	0.0200292
rs17036631	1	11347492	T	C	0.0484644	1	11244578	ENSG00000198793	0.0413997	0.0185966	0.0260008
rs6700023	1	10612075	G	A	0.196342	1	11244578	ENSG00000198793	-0.0242468	0.0100177	0.0155034
rs188622825	1	11178403	T	C	0.0147106	1	11244578	ENSG00000198793	-0.238193	0.105517	0.0239831
rs11121584	1	10615775	T	C	0.196327	1	11244578	ENSG00000198793	-0.0242708	0.0100177	0.0154014
rs7522072	1	10584346	C	T	0.177757	1	11244578	ENSG00000198793	-0.0223794	0.010409	0.0315552
rs7419116	1	10578606	G	A	0.483333	1	11244578	ENSG00000198793	-0.0172587	0.00796357	0.0302196
rs2076468	1	11589911	A	G	0.144307	1	11244578	ENSG00000198793	-0.0249682	0.011305	0.0272025
rs9660006	1	10617272	A	T	0.196309	1	11244578	ENSG00000198793	-0.0244039	0.010018	0.0148507
rs143427354	1	10542609	A	G	0.15268	1	11244578	ENSG00000198793	-0.0234371	0.0110636	0.0341412
rs2243838	1	11595802	T	C	0.144168	1	11244578	ENSG00000198793	-0.0256437	0.0113297	0.023611
rs2379157	1	11504083	A	T	0.429774	1	11244578	ENSG00000198793	-0.019557	0.00803821	0.0149743
rs6658073	1	10619965	G	C	0.19612	1	11244578	ENSG00000198793	-0.0241031	0.0100213	0.0161636
rs1055547	1	11708736	T	C	0.235275	1	11244578	ENSG00000198793	0.0230278	0.00947801	0.0151155
rs7543377	1	11527304	C	T	0.233046	1	11244578	ENSG00000198793	-0.0222026	0.0108964	0.04159
rs12140224	1	11356736	T	C	0.0467627	1	11244578	ENSG00000198793	0.0459792	0.018948	0.015241
rs2817617	1	11604359	G	A	0.240532	1	11244578	ENSG00000198793	-0.0228519	0.00941803	0.0152495
rs4846233	1	10616228	G	A	0.196743	1	11244578	ENSG00000198793	-0.0242865	0.0100101	0.0152579
rs2379158	1	11504452	G	A	0.429736	1	11244578	ENSG00000198793	-0.0195009	0.0080383	0.0152663
rs2817630	1	11589449	T	A	0.142693	1	11244578	ENSG00000198793	-0.0264557	0.0113788	0.020072
rs11121581	1	10577740	A	G	0.500292	1	11244578	ENSG00000198793	-0.0189155	0.00855672	0.0270635
rs146261651	1	11005639	A	C	0.025641	1	11244578	ENSG00000198793	-0.445691	0.184033	0.0154439
rs10779737	1	10580275	C	G	0.479276	1	11244578	ENSG00000198793	-0.0165425	0.00796539	0.03782
rs1320985	1	11669956	A	G	0.240567	1	11244578	ENSG00000198793	0.0226515	0.00936013	0.0155205
rs973880	1	11657283	A	G	0.131548	1	11244578	ENSG00000198793	0.0301549	0.012471	0.0156061
rs12073943	1	10564909	T	C	0.510877	1	11244578	ENSG00000198793	-0.0178506	0.00796191	0.0249614
rs11569912	1	12185783	C	T	0.0271126	1	11244578	ENSG00000198793	-0.0813594	0.0369044	0.0274822
rs2483678	1	10582047	T	C	0.17977	1	11244578	ENSG00000198793	-0.0216469	0.0103435	0.036367
rs12121254	1	11332184	G	T	0.0517485	1	11244578	ENSG00000198793	0.0457042	0.0189189	0.0157007
rs10779738	1	10596622	A	G	0.18006	1	11244578	ENSG00000198793	-0.0250183	0.0103561	0.0157007
rs80154717	1	10866480	T	G	0.0169713	1	11244578	ENSG00000198793	0.148016	0.0673292	0.0279206
rs138200736	1	11367262	A	G	0.0216437	1	11244578	ENSG00000198793	-0.0878376	0.0363867	0.0157785
rs2506897	1	10603892	A	G	0.195432	1	11244578	ENSG00000198793	-0.0231885	0.0100357	0.020855
rs5745987	1	12240722	G	T	0.0244137	1	11244578	ENSG00000198793	-0.103025	0.0427277	0.0159001
rs139036335	1	11156220	C	T	0.0175983	1	11244578	ENSG00000198793	-0.112421	0.0466439	0.0159438
rs4846232	1	10612810	T	C	0.196271	1	11244578	ENSG00000198793	-0.0239789	0.0100188	0.016693
rs12128630	1	10609395	T	C	0.19441	1	11244578	ENSG00000198793	-0.0242007	0.0100551	0.016093
rs2480771	1	10611594	A	T	0.196271	1	11244578	ENSG00000198793	-0.0239949	0.0100188	0.0166204
rs816050	1	12241991	A	G	0.165401	1	11244578	ENSG00000198793	-0.0383065	0.0159318	0.016199
rs75886715	1	10964264	A	G	0.023395	1	11244578	ENSG00000198793	0.0808145	0.0340587	0.0176538
rs2506900	1	10610876	G	A	0.196832	1	11244578	ENSG00000198793	-0.0240175	0.00998979	0.0162079
rs74053212	1	11436998	A	G	0.0159468	1	11244578	ENSG00000198793	-0.349133	0.145218	0.0162079
rs604814	1	10567122	G	A	0.482318	1	11244578	ENSG00000198793	-0.0176587	0.00794866	0.0263104
rs2817631	1	11588867	T	C	0.142741	1	11244578	ENSG00000198793	-0.0267554	0.0113775	0.0186929
rs11804707	1	10766466	G	A	0.0762142	1	11244578	ENSG00000198793	0.0381533	0.0158866	0.0163235
rs12090662	1	10950061	G	C	0.0339771	1	11244578	ENSG00000198793	-0.0499394	0.0247543	0.0436538
rs1997759	1	11661474	A	C	0.242602	1	11244578	ENSG00000198793	0.0225406	0.00971997	0.020395
rs112732333	1	11046597	A	G	0.148466	1	11244578	ENSG00000198793	0.0321897	0.0134191	0.0164489
rs2379159	1	11504514	C	T	0.43055	1	11244578	ENSG00000198793	-0.0192353	0.00802139	0.0164849
rs12145133	1	11725718	A	G	0.499674	1	11244578	ENSG00000198793	0.0203327	0.010295	0.0482682
rs76145722	1	10908731	A	C	0.0347007	1	11244578	ENSG00000198793	0.0524425	0.0218784	0.0165299
rs17875967	1	11811273	G	T	0.145388	1	11244578	ENSG00000198793	-0.0290299	0.012117	0.0165841
rs61777207	1	10620239	T	C	0.193688	1	11244578	ENSG00000198793	-0.0241198	0.0100692	0.0166022
rs868014	1	11849447	A	G	0.0294387	1	11244578	ENSG00000198793	0.152918	0.0730197	0.0362422
rs190458397	1	11070789	T	C	0.0162162	1	11244578	ENSG00000198793	-0.425369	0.205195	0.0381723
rs2335767	1	11652205	A	G	0.297698	1	11244578	ENSG00000198793	0.0194433	0.00873307	0.0259874
rs74225528	1	10579808	C	T	0.177494	1	11244578	ENSG00000198793	-0.0219466	0.0104151	0.0351002
rs2480772	1	10609460	C	T	0.196869	1	11244578	ENSG00000198793	-0.0238979	0.00998908	0.0167386
rs2506886	1	10583531	A	G	0.179689	1	11244578	ENSG00000198793	-0.0213049	0.0103643	0.0398211
rs4846230	1	10608596	T	C	0.196365	1	11244578	ENSG00000198793	-0.0235779	0.010017	0.0185826
rs28990997	1	11251540	A	C	0.012766	1	11244578	ENSG00000198793	-0.186337	0.0845449	0.0275243
rs11588890	1	11042676	G	A	0.193529	1	11244578	ENSG00000198793	0.0211963	0.01097	0.0533348
rs2480773	1	10609090	C	T	0.196832	1	11244578	ENSG00000198793	-0.0238786	0.00999022	0.0168392
rs12060190	1	11397852	A	G	0.0423087	1	11244578	ENSG00000198793	0.0437295	0.019877	0.0278069
rs2817597	1	11618278	T	A	0.153927	1	11244578	ENSG00000198793	-0.0251386	0.0110267	0.0226196
rs10864510	1	11553760	G	A	0.3551	1	11244578	ENSG00000198793	-0.0167356	0.00836028	0.0453062
rs138244823	1	11031073	A	G	0.0154255	1	11244578	ENSG00000198793	0.176562	0.0739495	0.0169588
rs4846231	1	10612636	A	C	0.196154	1	11244578	ENSG00000198793	-0.0237596	0.0100209	0.01774
rs12732550	1	10964170	G	A	0.410794	1	11244578	ENSG00000198793	-0.0202897	0.00849936	0.0169772
rs12046334	1	10993174	T	C	0.0777033	1	11244578	ENSG00000198793	-0.0421404	0.0176541	0.0169865
rs1997760	1	11661317	A	T	0.242634	1	11244578	ENSG00000198793	0.0226704	0.00971894	0.0196692
rs74511320	1	11468317	T	C	0.0665991	1	11244578	ENSG00000198793	-0.0382952	0.0160446	0.0169957
rs1281028	1	11002631	A	G	0.219273	1	11244578	ENSG00000198793	-0.0229077	0.00961943	0.017247
rs1281017	1	11008497	C	G	0.192729	1	11244578	ENSG00000198793	0.0258905	0.0108547	0.0170698
rs12141932	1	11363301	T	C	0.0463441	1	11244578	ENSG00000198793	0.0453855	0.0190296	0.0170791
rs2235664	1	11590474	A	G	0.142946	1	11244578	ENSG00000198793	-0.0255531	0.0113691	0.0246017
rs7543152	1	11047791	T	C	0.042542	1	11244578	ENSG00000198793	-0.0528061	0.0221465	0.017107
rs78227595	1	10864196	A	G	0.0448206	1	11244578	ENSG00000198793	-0.0518192	0.0217326	0.017107
rs2594301	1	11588766	A	G	0.142601	1	11244578	ENSG00000198793	-0.0271314	0.0113816	0.0171349
rs12409061	1	12211256	T	C	0.0932041	1	11244578	ENSG00000198793	0.0506193	0.0212472	0.0172002
rs76257631	1	11370067	A	C	0.025549	1	11244578	ENSG00000198793	-0.0632256	0.0265498	0.017247
rs77314478	1	11594461	T	C	0.0132252	1	11244578	ENSG00000198793	-0.105994	0.0510964	0.0380422
rs9430208	1	11750512	A	C	0.28356	1	11244578	ENSG00000198793	0.0214661	0.0110309	0.0516547
rs2922242	1	11505046	A	G	0.430321	1	11244578	ENSG00000198793	-0.0190894	0.00803698	0.0175394
rs75569901	1	10963618	C	T	0.0254909	1	11244578	ENSG00000198793	0.0781364	0.0329189	0.0176156
rs2244397	1	11590919	A	C	0.144388	1	11244578	ENSG00000198793	-0.024904	0.0113025	0.0275666
rs58551746	1	10782671	G	C	0.0195521	1	11244578	ENSG00000198793	0.0662008	0.0346094	0.0557736
rs12562784	1	11927364	G	A	0.0968994	1	11244578	ENSG00000198793	0.0320682	0.0135252	0.01774
rs2076469	1	11584164	G	A	0.206597	1	11244578	ENSG00000198793	-0.0219789	0.00986307	0.0258539
rs60365568	1	11328955	G	C	0.0517743	1	11244578	ENSG00000198793	0.0447987	0.0189152	0.0178652
rs12048262	1	10920676	G	A	0.0350762	1	11244578	ENSG00000198793	0.0421294	0.0218332	0.0536564
rs4240914	1	10597217	C	A	0.179991	1	11244578	ENSG00000198793	-0.0245139	0.0103574	0.0179426
rs2817604	1	11617618	T	C	0.14741	1	11244578	ENSG00000198793	-0.0250961	0.0112046	0.0251039
rs7539524	1	10769052	C	G	0.0769189	1	11244578	ENSG00000198793	0.039097	0.0172385	0.0233292
rs3124635	1	11404279	T	C	0.452012	1	11244578	ENSG00000198793	-0.0166967	0.00803809	0.0377831
rs55852125	1	11771521	A	G	0.141512	1	11244578	ENSG00000198793	-0.0251595	0.0130117	0.0531623
rs3099632	1	11506527	A	G	0.431144	1	11244578	ENSG00000198793	-0.0191037	0.00807835	0.0180398
rs2506898	1	10604539	G	A	0.195451	1	11244578	ENSG00000198793	-0.0229167	0.0100353	0.0223951
rs189982362	1	11432183	A	T	0.0173378	1	11244578	ENSG00000198793	-0.25311	0.127976	0.0479513
rs75380881	1	11015546	A	G	0.0134079	1	11244578	ENSG00000198793	0.0979991	0.0471921	0.0378385
rs183507097	1	11751624	A	C	0.0208308	1	11244578	ENSG00000198793	0.0997765	0.0426797	0.0193976
rs12143767	1	10898751	T	C	0.0396482	1	11244578	ENSG00000198793	0.0433395	0.0205051	0.0345494
rs58789791	1	11584909	A	G	0.141941	1	11244578	ENSG00000198793	-0.0281853	0.0122801	0.0217217
rs3765906	1	11347092	C	T	0.0561795	1	11244578	ENSG00000198793	0.037403	0.0183061	0.0410326
rs2817601	1	11618012	T	C	0.146222	1	11244578	ENSG00000198793	-0.026029	0.0112621	0.0208218
rs2817593	1	11619333	T	C	0.173141	1	11244578	ENSG00000198793	-0.024981	0.0105825	0.0182454
rs2817588	1	11635673	G	T	0.457036	1	11244578	ENSG00000198793	0.0180747	0.00889502	0.0421537
rs4845868	1	11649098	C	T	0.337253	1	11244578	ENSG00000198793	0.0184425	0.00844592	0.0289917
rs761085	1	11659116	A	C	0.246938	1	11244578	ENSG00000198793	0.0227257	0.0096426	0.0184332
rs9430210	1	11759835	A	T	0.414785	1	11244578	ENSG00000198793	0.0207678	0.0100376	0.0385461
rs2594299	1	11628522	G	A	0.331823	1	11244578	ENSG00000198793	-0.016668	0.00845234	0.0486096
rs2594291	1	11617591	G	A	0.146042	1	11244578	ENSG00000198793	-0.0262472	0.0112688	0.0198485
rs2817605	1	11617469	A	G	0.145993	1	11244578	ENSG00000198793	-0.026374	0.01127	0.0192734
rs78794750	1	11129214	A	G	0.0621971	1	11244578	ENSG00000198793	0.159664	0.0678438	0.0186026
rs12410929	1	10859525	A	G	0.023947	1	11244578	ENSG00000198793	0.0555502	0.0282038	0.0488842
rs2817606	1	11617025	T	C	0.146788	1	11244578	ENSG00000198793	-0.0260688	0.0113362	0.0214709
rs17875948	1	11807970	G	A	0.146985	1	11244578	ENSG00000198793	-0.027651	0.0120631	0.0218941
rs11569922	1	12187594	A	G	0.0197058	1	11244578	ENSG00000198793	-0.098093	0.0496472	0.0481774
rs602601	1	10567058	C	T	0.482656	1	11244578	ENSG00000198793	-0.0180403	0.0079634	0.0234881
rs2011373	1	11403694	G	A	0.451898	1	11244578	ENSG00000198793	-0.0164078	0.0080375	0.0412111
rs11586137	1	10940895	A	C	0.035832	1	11244578	ENSG00000198793	-0.0471033	0.024158	0.0511999
rs2506887	1	10584672	G	A	0.179946	1	11244578	ENSG00000198793	-0.0212646	0.0103397	0.0397247
rs2186949	1	10563935	C	T	0.505097	1	11244578	ENSG00000198793	-0.0186898	0.00795987	0.0188745
rs76635252	1	10862393	T	G	0.0442469	1	11244578	ENSG00000198793	-0.0504665	0.0215081	0.0189558
rs183308898	1	12019363	A	G	0.0135678	1	11244578	ENSG00000198793	0.37185	0.19343	0.0545554
rs12040842	1	11368045	C	T	0.0216014	1	11244578	ENSG00000198793	-0.123902	0.0589169	0.0354658
rs2594309	1	11597256	A	G	0.143009	1	11244578	ENSG00000198793	-0.0266551	0.0113833	0.0192013
rs190578618	1	11336614	A	G	0.0171775	1	11244578	ENSG00000198793	0.233585	0.0997885	0.0192425
rs35285563	1	11042817	G	A	0.18465	1	11244578	ENSG00000198793	0.0275749	0.012296	0.0249226
rs140391083	1	10809556	A	G	0.0420361	1	11244578	ENSG00000198793	0.0597478	0.0297935	0.0449203
rs589151	1	10567711	C	T	0.49615	1	11244578	ENSG00000198793	-0.0185984	0.00795894	0.0194496
rs11121736	1	11514206	C	T	0.167048	1	11244578	ENSG00000198793	0.0233566	0.0117064	0.0460211
rs140269474	1	10955576	G	T	0.0167681	1	11244578	ENSG00000198793	0.0692453	0.0364564	0.0575119
rs113565849	1	11062277	C	T	0.0753029	1	11244578	ENSG00000198793	0.149881	0.0642715	0.0197007
rs139764575	1	11823523	A	G	0.0214538	1	11244578	ENSG00000198793	-0.105052	0.05132	0.0406581
rs150261405	1	11608422	A	G	0.0167023	1	11244578	ENSG00000198793	0.0878106	0.0376708	0.0197534
rs6658345	1	11749957	C	A	0.284187	1	11244578	ENSG00000198793	0.0209768	0.011023	0.0570406
rs585406	1	10559598	C	T	0.498031	1	11244578	ENSG00000198793	-0.0186466	0.00800146	0.019785
rs761084	1	11660710	T	C	0.24461	1	11244578	ENSG00000198793	0.0215324	0.00967315	0.0260142
rs147435905	1	11646393	A	G	0.0124064	1	11244578	ENSG00000198793	0.0972861	0.0417824	0.0198909
rs3099630	1	11505486	A	G	0.423979	1	11244578	ENSG00000198793	-0.0187096	0.00803884	0.019944
rs11580264	1	10605796	C	A	0.514702	1	11244578	ENSG00000198793	-0.0185149	0.00796202	0.0200506
rs79239670	1	11728309	G	A	0.0139752	1	11244578	ENSG00000198793	-0.774101	0.332889	0.0200506
rs3010218	1	11497230	A	T	0.0571014	1	11244578	ENSG00000198793	0.0336538	0.0172407	0.0509382
rs12120288	1	12161920	T	C	0.0197011	1	11244578	ENSG00000198793	0.0846057	0.0420464	0.0441989
rs7550838	1	11456881	A	C	0.358364	1	11244578	ENSG00000198793	-0.016616	0.00845597	0.0494142
rs12087097	1	10942618	T	C	0.0470209	1	11244578	ENSG00000198793	-0.0630509	0.0271373	0.0201577
rs10864487	1	11042559	C	T	0.206857	1	11244578	ENSG00000198793	0.02044	0.00993004	0.0395518
rs4846026	1	11762575	T	C	0.368197	1	11244578	ENSG00000198793	0.0218019	0.00946675	0.0212788
rs7537387	1	11558201	C	G	0.165654	1	11244578	ENSG00000198793	-0.0247772	0.0107038	0.0206239
rs148408541	1	10431749	T	C	0.0161632	1	11244578	ENSG00000198793	-0.148381	0.067177	0.0271885
rs75291224	1	10963548	T	C	0.0227775	1	11244578	ENSG00000198793	0.0786144	0.0338826	0.0203301
rs670666	1	10549380	A	G	0.502743	1	11244578	ENSG00000198793	-0.0166924	0.00794421	0.0356234
rs2480780	1	10595211	T	C	0.181106	1	11244578	ENSG00000198793	-0.0239664	0.0103339	0.0203842
rs1883575	1	11713166	A	G	0.410793	1	11244578	ENSG00000198793	0.0190866	0.00957296	0.0461739
rs79562621	1	10871929	T	C	0.0169025	1	11244578	ENSG00000198793	0.123865	0.0628309	0.0486781
rs17036837	1	11498641	C	T	0.0568508	1	11244578	ENSG00000198793	0.0340649	0.0172778	0.0486553
rs3124624	1	11495907	C	T	0.0250958	1	11244578	ENSG00000198793	0.0732455	0.0316778	0.0207667
rs11121644	1	10952387	C	T	0.0360505	1	11244578	ENSG00000198793	-0.0483188	0.0252872	0.0560303
rs111274101	1	11773863	T	C	0.019379	1	11244578	ENSG00000198793	0.090755	0.0427163	0.03362
rs56410663	1	11272617	T	C	0.0204034	1	11244578	ENSG00000198793	-0.10799	0.0466843	0.0207117
rs10864526	1	11656564	G	A	0.30151	1	11244578	ENSG00000198793	0.0200538	0.00867228	0.0207557
rs6696980	1	11118157	C	G	0.0631821	1	11244578	ENSG00000198793	0.160778	0.0695528	0.0207997
rs2480781	1	10593541	T	A	0.196145	1	11244578	ENSG00000198793	-0.0216391	0.0100227	0.0308502
rs2506884	1	10579650	G	C	0.179476	1	11244578	ENSG00000198793	-0.0207099	0.0103694	0.0458034
rs6691664	1	10935899	C	G	0.0469458	1	11244578	ENSG00000198793	-0.0664886	0.0288104	0.0210103
rs1280966	1	10979207	G	A	0.197364	1	11244578	ENSG00000198793	0.0236075	0.0102437	0.021189
rs115079012	1	11337819	T	C	0.0282026	1	11244578	ENSG00000198793	-0.0794768	0.0404297	0.0493217
rs114284654	1	10892420	T	C	0.0180378	1	11244578	ENSG00000198793	0.0971457	0.0506336	0.055035
rs2744841	1	11406429	A	C	0.40702	1	11244578	ENSG00000198793	-0.0171254	0.00817988	0.0362956
rs34542452	1	10915427	C	T	0.036148	1	11244578	ENSG00000198793	0.0471656	0.02134	0.0270913
rs114919794	1	10994245	A	G	0.0150652	1	11244578	ENSG00000198793	-0.122198	0.0565888	0.0308191
rs112637729	1	11375728	G	C	0.0216905	1	11244578	ENSG00000198793	-0.0695718	0.0305756	0.0228819
rs2076466	1	11653565	G	A	0.301113	1	11244578	ENSG00000198793	0.0177719	0.00872285	0.04161
rs12565133	1	10544988	A	C	0.492262	1	11244578	ENSG00000198793	0.0152653	0.00796064	0.0551618
rs2982383	1	11399850	G	A	0.442292	1	11244578	ENSG00000198793	-0.0172709	0.00805621	0.0320489
rs2179392	1	11405938	G	T	0.407098	1	11244578	ENSG00000198793	-0.0173596	0.00817923	0.0338042
rs9430624	1	11763677	A	G	0.368815	1	11244578	ENSG00000198793	0.0216947	0.00946127	0.021848
rs12143691	1	11375059	T	C	0.0221864	1	11244578	ENSG00000198793	-0.0653711	0.0285289	0.0219403
rs11569909	1	12185533	C	T	0.0252452	1	11244578	ENSG00000198793	-0.0875098	0.0382105	0.0220097
rs17035189	1	10597024	A	G	0.512759	1	11244578	ENSG00000198793	-0.0181628	0.0079466	0.0222777
rs77998932	1	10936473	A	G	0.0201571	1	11244578	ENSG00000198793	0.0750242	0.0328851	0.0225248
rs188119596	1	12103981	A	G	0.0108481	1	11244578	ENSG00000198793	-0.450259	0.213879	0.0352739
rs604369	1	10567208	C	A	0.498102	1	11244578	ENSG00000198793	-0.018095	0.00794408	0.0227385
rs2744834	1	11391535	A	T	0.0357821	1	11244578	ENSG00000198793	0.20635	0.0956653	0.0310057
rs146799053	1	11545571	T	C	0.0437186	1	11244578	ENSG00000198793	-0.0437226	0.020257	0.0308967
rs60437934	1	11772229	G	A	0.141408	1	11244578	ENSG00000198793	-0.0261485	0.0130157	0.0445371
rs12048967	1	10920513	G	T	0.035012	1	11244578	ENSG00000198793	0.0433616	0.0218468	0.0471667
rs74052514	1	10863379	A	G	0.0447419	1	11244578	ENSG00000198793	-0.0495042	0.0217505	0.022846
rs4073574	1	11802434	G	T	0.339547	1	11244578	ENSG00000198793	-0.0177752	0.0083877	0.0340736
rs34563951	1	11579608	A	G	0.0158189	1	11244578	ENSG00000198793	0.0816154	0.0420872	0.052477
rs2744842	1	11406496	T	C	0.407001	1	11244578	ENSG00000198793	-0.017119	0.00817994	0.036367
rs2993663	1	11399156	A	C	0.491652	1	11244578	ENSG00000198793	0.0191702	0.00843164	0.02299
rs74052173	1	10777478	T	A	0.0163618	1	11244578	ENSG00000198793	0.0756004	0.0370118	0.041092
rs113936446	1	11052262	A	C	0.0361586	1	11244578	ENSG00000198793	-0.107814	0.0474699	0.0231349
rs542282	1	12243377	C	G	0.223653	1	11244578	ENSG00000198793	-0.0293636	0.0148241	0.0476137
rs17883094	1	12230081	A	G	0.0221071	1	11244578	ENSG00000198793	-0.0908229	0.0414868	0.0285823
rs116728345	1	11547819	C	A	0.0126101	1	11244578	ENSG00000198793	0.0995688	0.0438745	0.023244
rs10864479	1	10968730	T	G	0.38222	1	11244578	ENSG00000198793	0.018287	0.00817479	0.0252863
rs139141149	1	11779769	A	G	0.0183599	1	11244578	ENSG00000198793	-0.134319	0.0685929	0.0502066
rs2982384	1	11401745	G	A	0.452854	1	11244578	ENSG00000198793	-0.0154268	0.00802145	0.0544549
rs74525945	1	11127304	C	T	0.0157589	1	11244578	ENSG00000198793	-0.139706	0.0621411	0.0245634
rs2072998	1	11654009	C	T	0.151019	1	11244578	ENSG00000198793	0.0226146	0.011115	0.0418911
rs17037696	1	12243274	T	C	0.223275	1	11244578	ENSG00000198793	-0.0297639	0.0148315	0.044771
rs28991009	1	11253684	T	G	0.0112782	1	11244578	ENSG00000198793	-0.301406	0.145004	0.0376541
rs673254	1	10550352	C	T	0.504792	1	11244578	ENSG00000198793	-0.0172966	0.00794443	0.0294657
rs2018754	1	11655935	T	C	0.30208	1	11244578	ENSG00000198793	0.0189435	0.00868013	0.02908
rs143439093	1	11981282	G	A	0.0307769	1	11244578	ENSG00000198793	-0.0579407	0.0258756	0.0251429
rs77903336	1	10920086	T	C	0.0349351	1	11244578	ENSG00000198793	0.0463031	0.0216734	0.0326468
rs112759812	1	11212066	T	C	0.0131036	1	11244578	ENSG00000198793	-0.134671	0.0602449	0.0253911
rs72870010	1	11058683	A	C	0.0596542	1	11244578	ENSG00000198793	0.159943	0.0715758	0.0254436
rs117944656	1	11385605	A	C	0.0151956	1	11244578	ENSG00000198793	-0.0763934	0.0373088	0.0405992
rs75524741	1	11031607	C	T	0.0638425	1	11244578	ENSG00000198793	-0.0553132	0.0266441	0.037894
rs181558257	1	11958042	T	C	0.0126669	1	11244578	ENSG00000198793	-0.145201	0.0706095	0.039744
rs139539909	1	11653745	A	G	0.0413751	1	11244578	ENSG00000198793	-0.0487481	0.0218621	0.0257607
rs2076465	1	11562276	T	C	0.168533	1	11244578	ENSG00000198793	-0.0236503	0.0106112	0.0258272
rs139948466	1	11774824	A	G	0.0160313	1	11244578	ENSG00000198793	0.100721	0.0517314	0.0515347
rs76991104	1	11468929	G	C	0.0507876	1	11244578	ENSG00000198793	0.0350497	0.0182989	0.0554415
rs9430211	1	11764293	G	A	0.369998	1	11244578	ENSG00000198793	0.0210959	0.0094796	0.0260544
rs7530509	1	11654491	A	G	0.152636	1	11244578	ENSG00000198793	0.024308	0.0110451	0.0277502
rs17875954	1	11809161	T	C	0.147695	1	11244578	ENSG00000198793	-0.0267877	0.0120394	0.0260812
rs4846027	1	11770764	A	G	0.4038	1	11244578	ENSG00000198793	0.0187541	0.00986541	0.057302
rs114163311	1	10895792	A	G	0.016942	1	11244578	ENSG00000198793	0.106681	0.0522177	0.0410524
rs915015	1	11925954	G	A	0.10348	1	11244578	ENSG00000198793	0.0290285	0.0130653	0.0262968
rs7555879	1	10890026	A	G	0.0415273	1	11244578	ENSG00000198793	0.0384631	0.0199105	0.0533842
rs2480786	1	10567658	C	T	0.177221	1	11244578	ENSG00000198793	-0.0197486	0.0104027	0.0576434
rs74052537	1	10891857	C	T	0.0180347	1	11244578	ENSG00000198793	0.0968102	0.0506382	0.0559019
rs2817618	1	11603207	G	A	0.250727	1	11244578	ENSG00000198793	-0.0203744	0.00918095	0.0264731
rs7548453	1	10589836	A	G	0.512778	1	11244578	ENSG00000198793	-0.0176601	0.00796148	0.0265412
rs11540046	1	11115061	A	G	0.0724161	1	11244578	ENSG00000198793	0.154861	0.0698894	0.0267052
rs2506878	1	10566095	C	A	0.207474	1	11244578	ENSG00000198793	-0.0218138	0.00985532	0.0268701
rs76001749	1	11397363	T	C	0.0308202	1	11244578	ENSG00000198793	-0.204064	0.0922283	0.0269252
rs2745283	1	11628378	T	C	0.332849	1	11244578	ENSG00000198793	-0.0162427	0.0084448	0.0544298
rs17875987	1	11804590	G	T	0.0677286	1	11244578	ENSG00000198793	-0.0365695	0.0165953	0.0275525
rs116125261	1	12023121	G	T	0.0184837	1	11244578	ENSG00000198793	-0.155835	0.0758319	0.039879
rs72864683	1	10940502	C	A	0.0342567	1	11244578	ENSG00000198793	-0.0530121	0.0247443	0.0321613
rs2745270	1	11669335	G	A	0.0931365	1	11244578	ENSG00000198793	0.034952	0.0158484	0.027426
rs79373286	1	11060698	G	A	0.0593704	1	11244578	ENSG00000198793	-0.0665951	0.0302046	0.0274681
rs2922243	1	11505112	A	T	0.568474	1	11244578	ENSG00000198793	0.0188357	0.00855859	0.0277502
rs3099634	1	11457671	A	G	0.0162225	1	11244578	ENSG00000198793	0.14932	0.067848	0.0277502
rs192988849	1	11899388	A	G	0.0136054	1	11244578	ENSG00000198793	-0.182594	0.0844249	0.0305566
rs13374255	1	10863212	G	C	0.0474832	1	11244578	ENSG00000198793	-0.0421097	0.0215373	0.0505595
rs17452813	1	11257276	A	G	0.0159758	1	11244578	ENSG00000198793	-0.133876	0.0609748	0.0281206
rs116323697	1	10906889	C	T	0.0195661	1	11244578	ENSG00000198793	0.0886442	0.0414457	0.0324519
rs149372003	1	11429312	C	A	0.0137025	1	11244578	ENSG00000198793	-0.282883	0.143683	0.048976
rs144598195	1	10577219	A	G	0.0115741	1	11244578	ENSG00000198793	0.181837	0.0890572	0.0411714
rs74052515	1	10863927	C	G	0.0475755	1	11244578	ENSG00000198793	-0.0465764	0.0213438	0.0290948
rs56121564	1	10781359	A	C	0.0182659	1	11244578	ENSG00000198793	0.0740374	0.0339341	0.0291243
rs10779748	1	10985068	G	A	0.44701	1	11244578	ENSG00000198793	-0.0179683	0.00857757	0.0361888
rs11121643	1	10941670	C	A	0.0351641	1	11244578	ENSG00000198793	-0.0515998	0.0248291	0.0376909
rs59250619	1	11388367	T	C	0.0192733	1	11244578	ENSG00000198793	0.198784	0.0913611	0.0295702
rs744795	1	10958191	T	G	0.43415	1	11244578	ENSG00000198793	-0.018472	0.00850461	0.0298557
rs6540992	1	11799228	T	A	0.347062	1	11244578	ENSG00000198793	-0.0188233	0.00878525	0.0321452
rs189861037	1	10294438	A	G	0.0117716	1	11244578	ENSG00000198793	-0.344382	0.158819	0.0301283
rs36047809	1	10926966	T	G	0.0360125	1	11244578	ENSG00000198793	0.0432864	0.0214501	0.0435913
rs11121640	1	10941406	A	G	0.035111	1	11244578	ENSG00000198793	-0.0509468	0.0248473	0.0403254
rs2480789	1	10585046	C	T	0.192983	1	11244578	ENSG00000198793	-0.0202276	0.0100655	0.0444735
rs3010226	1	11399039	A	G	0.476951	1	11244578	ENSG00000198793	0.0173341	0.00843999	0.039995
rs6670956	1	10957719	C	A	0.392161	1	11244578	ENSG00000198793	-0.0171626	0.00817813	0.0358522
rs72638984	1	10285403	A	C	0.0148693	1	11244578	ENSG00000198793	-0.197535	0.101196	0.0509382
rs11581301	1	10940963	G	T	0.0508833	1	11244578	ENSG00000198793	-0.0519717	0.0258463	0.0443466
rs169537	1	10752356	C	T	0.31304	1	11244578	ENSG00000198793	0.0198787	0.0104251	0.0565465
rs17875913	1	11797234	C	T	0.204256	1	11244578	ENSG00000198793	-0.0251804	0.0116836	0.0311462
rs17419268	1	11473323	C	T	0.0700745	1	11244578	ENSG00000198793	-0.0302781	0.0156703	0.0533348
rs7543322	1	10566148	C	T	0.487369	1	11244578	ENSG00000198793	-0.0168478	0.00796284	0.0343618
rs2744835	1	11395416	A	G	0.0269172	1	11244578	ENSG00000198793	0.0831524	0.0416888	0.0460865
rs57432017	1	10984502	C	T	0.019685	1	11244578	ENSG00000198793	0.1231	0.0573677	0.0318889
rs7547302	1	10871340	A	G	0.0252941	1	11244578	ENSG00000198793	0.110002	0.0515572	0.0328755
rs7526268	1	11702155	C	T	0.308592	1	11244578	ENSG00000198793	0.0181694	0.00864549	0.0355883
rs74595570	1	10961416	A	T	0.0209271	1	11244578	ENSG00000198793	0.0758267	0.0355627	0.0329904
rs78961122	1	10882490	A	C	0.0252048	1	11244578	ENSG00000198793	0.0589969	0.0276799	0.0330562
rs11121642	1	10941555	A	G	0.035111	1	11244578	ENSG00000198793	-0.0523504	0.024846	0.0351176
rs1989276	1	11651218	A	G	0.154095	1	11244578	ENSG00000198793	0.0238871	0.0116092	0.0396285
rs7545184	1	10618804	G	A	0.183244	1	11244578	ENSG00000198793	-0.021494	0.010973	0.0501362
rs3124638	1	11407171	T	A	0.426198	1	11244578	ENSG00000198793	-0.0154905	0.00817007	0.05796
rs77352128	1	10882610	T	G	0.0253541	1	11244578	ENSG00000198793	0.0589363	0.0278316	0.034209
rs80057811	1	11393406	C	G	0.0203857	1	11244578	ENSG00000198793	0.109594	0.0536175	0.0409536
rs1620124	1	10992254	G	A	0.117291	1	11244578	ENSG00000198793	-0.0302134	0.0142813	0.0343788
rs12752700	1	11807426	C	T	0.340574	1	11244578	ENSG00000198793	-0.0165598	0.00838217	0.0482001
rs72640287	1	11965792	T	C	0.0418054	1	11244578	ENSG00000198793	-0.0436899	0.0207081	0.0348756
rs77173945	1	12184951	A	G	0.0198626	1	11244578	ENSG00000198793	-0.0991651	0.0522692	0.0578016
rs512996	1	12244258	G	A	0.22705	1	11244578	ENSG00000198793	-0.0296368	0.0143007	0.0382281
rs677844	1	12244318	C	T	0.22719	1	11244578	ENSG00000198793	-0.0299623	0.0142977	0.0361177
rs150423797	1	10565023	A	G	0.0115741	1	11244578	ENSG00000198793	0.186286	0.0890555	0.0364564
rs76251561	1	10925165	A	G	0.037367	1	11244578	ENSG00000198793	-0.0464991	0.0235773	0.0485868
rs3010227	1	11404598	T	C	0.425737	1	11244578	ENSG00000198793	-0.0159085	0.0081708	0.0515347
rs3010217	1	11496715	C	T	0.0546532	1	11244578	ENSG00000198793	0.0366436	0.0176002	0.0373425
rs6688569	1	11703866	A	C	0.292544	1	11244578	ENSG00000198793	0.0180108	0.0087952	0.0405796
rs11121579	1	10541824	G	C	0.50251	1	11244578	ENSG00000198793	-0.015537	0.00795869	0.0509145
rs118023764	1	10935694	A	G	0.0196177	1	11244578	ENSG00000198793	-0.116247	0.0567834	0.0406385
rs77416503	1	10937569	A	G	0.0198906	1	11244578	ENSG00000198793	0.0699872	0.0336703	0.0376541
rs12750845	1	10962372	T	A	0.334592	1	11244578	ENSG00000198793	-0.0177059	0.00852391	0.0377831
rs747124	1	10640933	G	C	0.442292	1	11244578	ENSG00000198793	0.0167831	0.00808436	0.0378939
rs12562952	1	11927056	C	T	0.104344	1	11244578	ENSG00000198793	0.0269462	0.0129936	0.0380979
rs17875989	1	11805383	G	C	0.07341	1	11244578	ENSG00000198793	-0.0332924	0.0173055	0.0543797
rs655271	1	10536635	G	A	0.50268	1	11244578	ENSG00000198793	-0.015495	0.00795842	0.0515347
rs116669666	1	11262136	C	T	0.0154726	1	11244578	ENSG00000198793	-0.132135	0.0638393	0.0384711
rs6540986	1	11702082	A	G	0.146278	1	11244578	ENSG00000198793	0.0233001	0.0112615	0.0385461
rs198395	1	11881138	C	A	0.0902703	1	11244578	ENSG00000198793	0.0400316	0.0194008	0.0390746
rs2387420	1	10956645	G	A	0.390502	1	11244578	ENSG00000198793	-0.0158411	0.00818493	0.0529412
rs12139169	1	10635328	T	C	0.366049	1	11244578	ENSG00000198793	0.0170257	0.0082617	0.0393221
rs191838077	1	11987726	G	A	0.0323415	1	11244578	ENSG00000198793	-0.0517744	0.0251894	0.0398404
rs35138970	1	10496717	G	C	0.4	1	11244578	ENSG00000198793	-0.0159845	0.00818964	0.0509619
rs12038036	1	10956251	T	G	0.0384422	1	11244578	ENSG00000198793	-0.0616829	0.0300248	0.039937
rs17037598	1	12153413	T	G	0.0235652	1	11244578	ENSG00000198793	-0.182537	0.0908056	0.04441
rs1280965	1	10979242	T	C	0.259648	1	11244578	ENSG00000198793	0.0203753	0.00995471	0.0406777
rs145239039	1	11485878	A	G	0.0362154	1	11244578	ENSG00000198793	-0.0461007	0.0224904	0.0403839
rs138546363	1	10975110	T	C	0.0142696	1	11244578	ENSG00000198793	0.131523	0.0642264	0.0405796
rs2483679	1	10485019	G	A	0.480965	1	11244578	ENSG00000198793	0.0155667	0.00795112	0.0502535
rs7512495	1	10631237	T	C	0.365553	1	11244578	ENSG00000198793	0.0168183	0.00824909	0.04147
rs2295291	1	12091753	T	C	0.0154707	1	11244578	ENSG00000198793	-0.288106	0.146813	0.0497159
rs7517230	1	11060799	T	A	0.4104	1	11244578	ENSG00000198793	-0.0291191	0.0143176	0.0419718
rs72867498	1	10499064	C	T	0.115574	1	11244578	ENSG00000198793	-0.0265781	0.0130785	0.0421334
rs4846063	1	11931181	A	G	0.0954103	1	11244578	ENSG00000198793	0.0275209	0.0135651	0.0424787
rs115501852	1	10915906	C	T	0.0144647	1	11244578	ENSG00000198793	0.111707	0.0551257	0.0427238
rs61775873	1	10279345	T	C	0.0167984	1	11244578	ENSG00000198793	-0.493632	0.2436	0.0427238
rs1961299	1	10956176	T	C	0.0380594	1	11244578	ENSG00000198793	-0.0641067	0.0316952	0.0431144
rs12046400	1	10980301	A	G	0.0492987	1	11244578	ENSG00000198793	-0.0471481	0.0233153	0.0431557
rs78029528	1	10960746	C	T	0.0204584	1	11244578	ENSG00000198793	0.0726916	0.0359539	0.043197
rs4846062	1	11930863	A	T	0.0954292	1	11244578	ENSG00000198793	0.0273923	0.0135646	0.0434457
rs187957702	1	11444871	C	A	0.0166113	1	11244578	ENSG00000198793	-0.287215	0.142411	0.0437164
rs188636680	1	11402036	T	C	0.0206079	1	11244578	ENSG00000198793	0.224329	0.112864	0.046856
rs595254	1	12228810	C	G	0.0364754	1	11244578	ENSG00000198793	-0.0929587	0.0461884	0.0441567
rs79448980	1	11517785	T	C	0.0176832	1	11244578	ENSG00000198793	-0.0674504	0.0335274	0.044241
rs189613853	1	11039186	C	T	0.0182212	1	11244578	ENSG00000198793	0.168994	0.0843619	0.0451558
rs2744836	1	11395586	G	A	0.0266747	1	11244578	ENSG00000198793	0.0842416	0.0420914	0.0453493
rs2480787	1	10565372	G	A	0.204231	1	11244578	ENSG00000198793	-0.0197347	0.00988516	0.0458904
rs2295282	1	12082583	C	T	0.0154707	1	11244578	ENSG00000198793	-0.288106	0.146813	0.0497159
rs57131542	1	11498002	T	C	0.0539461	1	11244578	ENSG00000198793	0.035088	0.0177087	0.0475464
rs71645014	1	10889892	C	T	0.0438214	1	11244578	ENSG00000198793	0.0384138	0.0194068	0.047771
rs74055111	1	11626978	A	G	0.0504756	1	11244578	ENSG00000198793	-0.0357711	0.0182376	0.0498324
rs17875970	1	11811886	T	C	0.136716	1	11244578	ENSG00000198793	-0.0227253	0.0118041	0.0542043
rs35897090	1	10889807	G	T	0.0429769	1	11244578	ENSG00000198793	0.0385832	0.0196232	0.0492755
rs12120962	1	10609505	A	G	0.365102	1	11244578	ENSG00000198793	0.0159499	0.0082505	0.0532116
rs79648981	1	10889887	T	C	0.0193529	1	11244578	ENSG00000198793	0.0974954	0.051034	0.0560817
rs56168483	1	11428191	C	A	0.0178299	1	11244578	ENSG00000198793	-0.235549	0.120473	0.0505595
rs189859319	1	10249374	T	C	0.0150862	1	11244578	ENSG00000198793	-0.731512	0.377769	0.0528187
rs191798843	1	10311851	C	A	0.0150862	1	11244578	ENSG00000198793	-0.731512	0.377769	0.0528187
rs12727463	1	10889826	A	G	0.0435021	1	11244578	ENSG00000198793	0.0379512	0.0195102	0.0517509
rs12117392	1	10608583	C	T	0.365196	1	11244578	ENSG00000198793	0.0160474	0.00826506	0.0521855
rs34246601	1	11930153	C	A	0.0955796	1	11244578	ENSG00000198793	0.0262566	0.0135371	0.0524283
rs2086650	1	10640438	T	C	0.442021	1	11244578	ENSG00000198793	0.0155471	0.0080563	0.0536316
rs74810178	1	10560988	G	A	0.187436	1	11244578	ENSG00000198793	-0.0196512	0.0101968	0.0539547
rs111911258	1	11069704	A	G	0.0713464	1	11244578	ENSG00000198793	0.126081	0.0658316	0.055467
rs6662684	1	10490789	C	G	0.401716	1	11244578	ENSG00000198793	-0.0155319	0.00812933	0.056056
rs7534054	1	10889952	A	C	0.0434266	1	11244578	ENSG00000198793	0.0371998	0.0195274	0.0567801
rs57528999	1	11623601	A	G	0.0509845	1	11244578	ENSG00000198793	-0.0345453	0.0181894	0.0575382
rs12410376	1	10957984	T	C	0.345605	1	11244578	ENSG00000198793	-0.0146646	0.00839606	0.0807067
rs138594253	1	11702238	C	G	0.0136019	1	11244578	ENSG00000198793	0.0731293	0.0416976	0.0794648
rs1760666	1	10497911	A	G	0.485236	1	11244578	ENSG00000198793	-0.0132425	0.00796399	0.0963525
rs9651118	1	11862214	C	T	0.235747	1	11244578	ENSG00000198793	0.0167047	0.00935944	0.0742938
rs3124633	1	11404058	C	T	0.424656	1	11244578	ENSG00000198793	-0.0150078	0.00817331	0.0663281
rs11582233	1	10940761	C	G	0.0343077	1	11244578	ENSG00000198793	-0.0468475	0.0247269	0.0581454
rs3828044	1	10508136	G	C	0.407579	1	11244578	ENSG00000198793	-0.015394	0.0081269	0.0581985
rs79313976	1	10726620	T	C	0.0543199	1	11244578	ENSG00000198793	-0.0354187	0.0193017	0.0665057
rs115078180	1	11362605	G	A	0.0162766	1	11244578	ENSG00000198793	-0.0723994	0.0382337	0.0582781
rs3124634	1	11404084	C	G	0.424675	1	11244578	ENSG00000198793	-0.0150551	0.00817326	0.0654751
rs59565686	1	11788875	T	C	0.268038	1	11244578	ENSG00000198793	-0.0152199	0.00981295	0.120902
rs12036240	1	11496333	A	G	0.462854	1	11244578	ENSG00000198793	-0.0133574	0.00798121	0.0942093
rs148672728	1	11741432	G	A	0.0153734	1	11244578	ENSG00000198793	-0.346395	0.219515	0.114566
rs34473345	1	10889473	C	T	0.0433888	1	11244578	ENSG00000198793	0.0369593	0.0195345	0.058491
rs2988399	1	10586801	T	A	0.195564	1	11244578	ENSG00000198793	-0.018982	0.0100328	0.058491
rs115479082	1	12110791	T	C	0.0175345	1	11244578	ENSG00000198793	-0.0775731	0.0410092	0.0585443
rs2039175	1	10587841	A	G	0.209763	1	11244578	ENSG00000198793	-0.0184833	0.00977437	0.0586243
rs33999366	1	11788763	G	A	0.270571	1	11244578	ENSG00000198793	-0.0152712	0.00980556	0.119376
rs12074336	1	11490914	G	T	0.041745	1	11244578	ENSG00000198793	-0.0384935	0.021345	0.0713254
rs710130	1	10607394	C	T	0.317806	1	11244578	ENSG00000198793	-0.0138155	0.00853124	0.105361
rs2295285	1	12089359	T	A	0.0154707	1	11244578	ENSG00000198793	-0.27756	0.146826	0.0587045
rs12565494	1	10629562	G	A	0.316472	1	11244578	ENSG00000198793	-0.0141556	0.00854084	0.0974387
rs41274522	1	11355137	C	T	0.0138925	1	11244578	ENSG00000198793	-0.161535	0.0977695	0.0984938
rs10864476	1	10951175	G	A	0.0358048	1	11244578	ENSG00000198793	-0.0456746	0.0241664	0.058758
rs57591812	1	10951689	T	C	0.0417986	1	11244578	ENSG00000198793	0.0818296	0.0433053	0.0588115
rs2594319	1	11630711	A	G	0.144711	1	11244578	ENSG00000198793	-0.0214449	0.0113501	0.0588383
rs7536396	1	11103784	A	G	0.0848717	1	11244578	ENSG00000198793	0.0693539	0.0392762	0.0774294
rs190104142	1	11976527	A	G	0.0160523	1	11244578	ENSG00000198793	0.186591	0.111959	0.095594
rs35316056	1	11500297	A	G	0.462034	1	11244578	ENSG00000198793	-0.0131519	0.00798248	0.0994348
rs517241	1	10485858	G	C	0.488452	1	11244578	ENSG00000198793	-0.0131804	0.00848272	0.120232
rs76756786	1	11622105	A	C	0.0508008	1	11244578	ENSG00000198793	-0.034397	0.0182168	0.0589991
rs55913143	1	10606787	A	G	0.36638	1	11244578	ENSG00000198793	0.0148962	0.00826005	0.0713254
rs2982385	1	11405114	G	A	0.426707	1	11244578	ENSG00000198793	-0.014218	0.00815251	0.0811591
rs2788560	1	11400228	C	G	0.40379	1	11244578	ENSG00000198793	-0.0155364	0.00823514	0.0592142
rs11121812	1	11790684	T	C	0.0404324	1	11244578	ENSG00000198793	0.0459676	0.0258274	0.0751087
rs587406	1	12242793	G	T	0.223554	1	11244578	ENSG00000198793	-0.0235249	0.0143796	0.10184
rs61775919	1	10333483	A	G	0.02149	1	11244578	ENSG00000198793	-0.449561	0.259892	0.083666
rs3010229	1	11405658	T	G	0.424745	1	11244578	ENSG00000198793	-0.0148774	0.0081735	0.0687285
rs72866465	1	11627722	G	T	0.0653961	1	11244578	ENSG00000198793	-0.0305079	0.0161828	0.0594028
rs191628941	1	10895126	G	A	0.0133333	1	11244578	ENSG00000198793	-0.39135	0.214204	0.0676998
rs35858703	1	10895424	A	G	0.0384099	1	11244578	ENSG00000198793	0.0384358	0.020846	0.0652123
rs11121741	1	11520584	G	A	0.423168	1	11244578	ENSG00000198793	-0.0141258	0.00805442	0.0794648
rs182585522	1	11458214	T	G	0.015821	1	11244578	ENSG00000198793	-0.073783	0.0391546	0.0595109
rs151048415	1	10904255	C	T	0.0234305	1	11244578	ENSG00000198793	-0.148522	0.0809735	0.0666243
rs77867201	1	11472786	G	A	0.0511546	1	11244578	ENSG00000198793	0.0341998	0.0181605	0.0596733
rs58167318	1	11433178	C	A	0.0178299	1	11244578	ENSG00000198793	-0.201854	0.12051	0.0939342
rs628462	1	10511544	T	C	0.388794	1	11244578	ENSG00000198793	0.0154256	0.00819292	0.0597275
rs3120817	1	11404379	A	G	0.424437	1	11244578	ENSG00000198793	-0.0153875	0.00817354	0.0597546
rs111618186	1	11473954	T	C	0.0326205	1	11244578	ENSG00000198793	0.0494296	0.0286748	0.0847439
rs6674692	1	11533011	C	T	0.409427	1	11244578	ENSG00000198793	-0.0140502	0.00809342	0.0825638
rs140732126	1	11634416	C	T	0.0445268	1	11244578	ENSG00000198793	-0.0297584	0.0193942	0.124931
rs2039176	1	10587794	G	A	0.209669	1	11244578	ENSG00000198793	-0.0183955	0.00977651	0.0598904
rs2295289	1	12089845	T	C	0.0148124	1	11244578	ENSG00000198793	-0.282175	0.150013	0.0599719
rs75036690	1	12089225	A	G	0.0148124	1	11244578	ENSG00000198793	-0.282175	0.150013	0.0599719
rs909836	1	11398365	T	C	0.461808	1	11244578	ENSG00000198793	-0.0156845	0.00834016	0.0600263
rs11121820	1	11809402	G	T	0.367301	1	11244578	ENSG00000198793	0.0155269	0.00825721	0.0600536
rs2744855	1	11420100	G	A	0.430974	1	11244578	ENSG00000198793	-0.0131085	0.0080361	0.102848
rs3123601	1	11487710	C	A	0.509475	1	11244578	ENSG00000198793	0.0130122	0.00796144	0.102175
rs11587549	1	12210844	T	C	0.0233886	1	11244578	ENSG00000198793	-0.0780594	0.0460202	0.089848
rs185779418	1	10652592	G	T	0.0163551	1	11244578	ENSG00000198793	-0.212027	0.126932	0.0948403
rs1152728	1	10859513	A	G	0.291906	1	11244578	ENSG00000198793	0.0187354	0.0101713	0.0654751
rs2379148	1	11488221	A	G	0.509229	1	11244578	ENSG00000198793	0.0126343	0.00796114	0.112513
rs141153976	1	10952020	G	A	0.0383154	1	11244578	ENSG00000198793	0.0848305	0.0451514	0.0602718
rs115934719	1	11447001	T	C	0.0137405	1	11244578	ENSG00000198793	0.150716	0.0802191	0.0602718
rs10864500	1	11422400	T	C	0.413121	1	11244578	ENSG00000198793	-0.0135098	0.00808197	0.0946032
rs75329840	1	11576982	T	C	0.0142833	1	11244578	ENSG00000198793	0.143386	0.0774643	0.0641696
rs3120815	1	11404558	A	G	0.424734	1	11244578	ENSG00000198793	-0.015233	0.0081731	0.0623498
rs2781233	1	10529194	T	C	0.496994	1	11244578	ENSG00000198793	-0.0149075	0.00794388	0.0605729
rs2253501	1	11420234	T	G	0.430936	1	11244578	ENSG00000198793	-0.013369	0.00803619	0.0961924
rs138194389	1	11767131	A	G	0.0365705	1	11244578	ENSG00000198793	0.0405225	0.0261976	0.121911
rs12569355	1	11923737	G	A	0.111289	1	11244578	ENSG00000198793	0.0216358	0.0126555	0.0873399
rs6540937	1	10636443	G	A	0.317574	1	11244578	ENSG00000198793	-0.0140248	0.00854855	0.10088
rs11121572	1	10517273	C	T	0.398264	1	11244578	ENSG00000198793	-0.0152475	0.00817208	0.0620693
rs61776483	1	11987219	G	A	0.0206156	1	11244578	ENSG00000198793	0.0634687	0.0373961	0.0896589
rs732024	1	11403951	C	T	0.425299	1	11244578	ENSG00000198793	-0.0153238	0.00817355	0.0608203
rs2878595	1	11770768	A	G	0.128129	1	11244578	ENSG00000198793	0.023793	0.0148077	0.108098
rs6540938	1	10636459	G	A	0.317649	1	11244578	ENSG00000198793	-0.0143277	0.00853146	0.0930741
rs585703	1	10486597	T	C	0.401142	1	11244578	ENSG00000198793	0.0134642	0.00871581	0.122395
rs4073489	1	11801642	A	G	0.360891	1	11244578	ENSG00000198793	0.0130645	0.00827284	0.11429
rs17037327	1	11771988	G	A	0.12463	1	11244578	ENSG00000198793	0.0198168	0.0129437	0.125769
rs12404709	1	11410657	A	G	0.0271018	1	11244578	ENSG00000198793	-0.051083	0.0272676	0.0610132
rs35126763	1	10892498	T	C	0.0385406	1	11244578	ENSG00000198793	0.0376724	0.0209128	0.0716398
rs142271930	1	12069692	A	G	0.0271853	1	11244578	ENSG00000198793	-0.125725	0.0753203	0.0950778
rs3124626	1	11502932	G	A	0.454311	1	11244578	ENSG00000198793	-0.0151265	0.00807783	0.0611236
rs12741661	1	11511682	C	A	0.161104	1	11244578	ENSG00000198793	0.0223764	0.0119545	0.0612343
rs2506879	1	10566668	A	G	0.177369	1	11244578	ENSG00000198793	-0.01938	0.0104182	0.0628572
rs117119235	1	11618414	T	C	0.0538526	1	11244578	ENSG00000198793	-0.0300597	0.0177218	0.089848
rs56835778	1	11400063	G	C	0.0240481	1	11244578	ENSG00000198793	0.385121	0.205903	0.0614283
rs3124639	1	11407219	T	C	0.424732	1	11244578	ENSG00000198793	-0.0149604	0.00809284	0.0645156
rs11121819	1	11808706	G	T	0.366488	1	11244578	ENSG00000198793	0.0155286	0.00830406	0.0614838
rs12143403	1	11520391	C	T	0.168057	1	11244578	ENSG00000198793	0.0198009	0.0116175	0.0883064
rs1967811	1	10775923	G	T	0.0719115	1	11244578	ENSG00000198793	0.0475354	0.0254282	0.0615672
rs3010231	1	11406816	C	A	0.424793	1	11244578	ENSG00000198793	-0.015129	0.00809299	0.0615672
rs12125034	1	12116895	T	C	0.217482	1	11244578	ENSG00000198793	0.0180041	0.00963197	0.061595
rs11121755	1	11553456	C	A	0.365271	1	11244578	ENSG00000198793	-0.0141758	0.0082648	0.0863086
rs7534880	1	11740082	T	C	0.244852	1	11244578	ENSG00000198793	-0.0243072	0.0133453	0.0685461
rs2038132	1	11753814	T	C	0.23487	1	11244578	ENSG00000198793	-0.0205225	0.010984	0.0617063
rs192975904	1	11394246	A	G	0.0127005	1	11244578	ENSG00000198793	0.125638	0.067251	0.0617342
rs1617195	1	10874061	C	T	0.0276836	1	11244578	ENSG00000198793	-0.10426	0.055808	0.0617342
rs116094923	1	11703754	T	C	0.0164497	1	11244578	ENSG00000198793	0.0697942	0.0373711	0.0618178
rs75932283	1	10721402	A	G	0.057658	1	11244578	ENSG00000198793	-0.0352709	0.0188877	0.0618457
rs11121754	1	11553389	C	T	0.365196	1	11244578	ENSG00000198793	-0.0144698	0.00826468	0.0799804
rs139016671	1	11463849	T	C	0.0165782	1	11244578	ENSG00000198793	-0.265914	0.142444	0.0619295
rs112790420	1	10996616	T	C	0.250484	1	11244578	ENSG00000198793	0.0197521	0.0112368	0.0787815
rs6693015	1	11997094	A	G	0.0269542	1	11244578	ENSG00000198793	0.0478057	0.0269632	0.0762287
rs75765219	1	11731823	C	A	0.0216562	1	11244578	ENSG00000198793	-0.0653732	0.0350264	0.0619854
rs56182507	1	11770186	A	G	0.0503929	1	11244578	ENSG00000198793	-0.0360403	0.0211852	0.0889054
rs3099625	1	11497096	T	G	0.0581518	1	11244578	ENSG00000198793	0.0303093	0.0188937	0.10867
rs4846237	1	10632647	G	A	0.31829	1	11244578	ENSG00000198793	-0.0133566	0.00854331	0.117959
rs4845866	1	11515560	T	A	0.16816	1	11244578	ENSG00000198793	0.0218202	0.0116998	0.0621814
rs79877162	1	11622391	A	C	0.0521104	1	11244578	ENSG00000198793	-0.0310307	0.0180013	0.084744
rs34896200	1	10926916	T	G	0.0356684	1	11244578	ENSG00000198793	0.0405227	0.0217303	0.0622094
rs10436981	1	10485609	C	T	0.403334	1	11244578	ENSG00000198793	-0.0150672	0.00811199	0.0632543
rs74053101	1	11620780	A	G	0.0510302	1	11244578	ENSG00000198793	-0.0331513	0.018179	0.0682125
rs3820187	1	12090429	G	T	0.0212182	1	11244578	ENSG00000198793	-0.204226	0.10954	0.0622656
rs3010228	1	11404632	A	G	0.424695	1	11244578	ENSG00000198793	-0.01506	0.00817321	0.0653874
rs2993659	1	11401879	C	T	0.42574	1	11244578	ENSG00000198793	-0.0152293	0.00817025	0.0623217
rs6540978	1	11539056	C	T	0.379238	1	11244578	ENSG00000198793	-0.0128703	0.00821436	0.117161
rs146840410	1	11390881	A	G	0.0176243	1	11244578	ENSG00000198793	0.104318	0.0559706	0.0623498
rs75868998	1	10254038	A	C	0.023195	1	11244578	ENSG00000198793	-0.113679	0.0609929	0.0623498
rs2379150	1	11494512	T	C	0.461987	1	11244578	ENSG00000198793	-0.0137396	0.00798259	0.0852145
rs79398623	1	11768208	A	G	0.0510293	1	11244578	ENSG00000198793	-0.0390656	0.0209647	0.062406
rs6661776	1	11812127	A	G	0.346293	1	11244578	ENSG00000198793	0.0155565	0.00834932	0.0624341
rs56091783	1	12152855	A	G	0.0208748	1	11244578	ENSG00000198793	-0.183621	0.0985515	0.0624341
rs2744844	1	11409176	C	T	0.42514	1	11244578	ENSG00000198793	-0.0130738	0.00803552	0.103737
rs6657612	1	11749049	C	T	0.0864895	1	11244578	ENSG00000198793	0.0286004	0.0176176	0.104504
rs2744860	1	11425031	C	T	0.430864	1	11244578	ENSG00000198793	-0.0123306	0.00803713	0.12498
rs71647010	1	11925938	A	G	0.0554914	1	11244578	ENSG00000198793	0.0287925	0.0175244	0.100383
rs678850	1	10492168	G	T	0.495433	1	11244578	ENSG00000198793	-0.0136915	0.00795923	0.0853961
rs11121759	1	11555404	T	C	0.367347	1	11244578	ENSG00000198793	-0.0138031	0.00825445	0.0944849
rs3124641	1	11407333	C	A	0.42494	1	11244578	ENSG00000198793	-0.0148108	0.00809245	0.0672201
rs10159458	1	11534053	C	A	0.409749	1	11244578	ENSG00000198793	-0.0138599	0.00807685	0.0861621
rs1148472	1	12194451	T	C	0.30723	1	11244578	ENSG00000198793	0.0234009	0.0128322	0.0682126
rs1776218	1	10874056	A	C	0.0253378	1	11244578	ENSG00000198793	-0.108262	0.0582494	0.0630839
rs6693852	1	11749305	T	C	0.0865874	1	11244578	ENSG00000198793	0.027989	0.0176076	0.111925
rs72643204	1	10811325	A	G	0.04252	1	11244578	ENSG00000198793	-0.0515287	0.0306317	0.09253
rs61761991	1	11918444	T	C	0.0279581	1	11244578	ENSG00000198793	-0.165575	0.0957634	0.0838091
rs11121756	1	11553547	T	G	0.364978	1	11244578	ENSG00000198793	-0.0144514	0.00826646	0.0804294
rs4846008	1	11526896	C	T	0.42704	1	11244578	ENSG00000198793	-0.0133374	0.00804427	0.0973175
rs12079678	1	11627691	A	G	0.052878	1	11244578	ENSG00000198793	-0.029764	0.0178763	0.0959128
rs12029016	1	12128498	A	G	0.212766	1	11244578	ENSG00000198793	0.0167652	0.00970658	0.0841318
rs117146839	1	12089946	G	C	0.0154707	1	11244578	ENSG00000198793	-0.272286	0.146833	0.063682
rs2295284	1	12089163	G	A	0.0154707	1	11244578	ENSG00000198793	-0.272286	0.146833	0.063682
rs6696891	1	10611417	A	G	0.365913	1	11244578	ENSG00000198793	0.0153155	0.00826167	0.0637678
rs74359633	1	10909408	C	A	0.0175805	1	11244578	ENSG00000198793	0.0736583	0.0481238	0.125868
rs7534954	1	10631739	G	A	0.323515	1	11244578	ENSG00000198793	-0.0142073	0.00850739	0.0949194
rs2982386	1	11405409	C	G	0.425926	1	11244578	ENSG00000198793	-0.0149365	0.00809038	0.0648632
rs2072999	1	11653480	C	G	0.180852	1	11244578	ENSG00000198793	0.0200641	0.0108267	0.0638537
rs2993658	1	11406386	A	G	0.424872	1	11244578	ENSG00000198793	-0.0149925	0.00809267	0.0639397
rs727853	1	11652029	C	T	0.151064	1	11244578	ENSG00000198793	0.0214542	0.0117031	0.0667728
rs11121742	1	11520653	G	T	0.16812	1	11244578	ENSG00000198793	0.0197018	0.0115906	0.0891685
rs878778	1	11735245	C	A	0.070073	1	11244578	ENSG00000198793	-0.0347557	0.0200714	0.0833448
rs12753364	1	10628350	G	A	0.317676	1	11244578	ENSG00000198793	-0.0141182	0.00854717	0.0985753
rs3123602	1	11489175	G	A	0.509551	1	11244578	ENSG00000198793	0.01365	0.00796199	0.0864553
rs76369603	1	10662464	C	G	0.164527	1	11244578	ENSG00000198793	-0.0182169	0.0113699	0.109111
rs12078550	1	11621262	A	G	0.051187	1	11244578	ENSG00000198793	-0.0311492	0.0181522	0.086162
rs17879121	1	12242949	G	A	0.223212	1	11244578	ENSG00000198793	-0.0228789	0.0143892	0.111835
rs61007902	1	10951928	T	C	0.0411641	1	11244578	ENSG00000198793	0.0731338	0.042589	0.0859426
rs139614886	1	11976458	G	A	0.0280711	1	11244578	ENSG00000198793	-0.0437865	0.0259368	0.0913729
rs12123921	1	11791054	T	C	0.266111	1	11244578	ENSG00000198793	-0.016853	0.00992054	0.0893569
rs76917953	1	10985691	A	G	0.0221229	1	11244578	ENSG00000198793	-0.0594707	0.0321916	0.0646892
rs188881198	1	12184752	A	G	0.017394	1	11244578	ENSG00000198793	-0.103114	0.0557856	0.0645445
rs36057703	1	11678268	C	T	0.0131408	1	11244578	ENSG00000198793	0.0847948	0.0471187	0.0719238
rs7527897	1	11859909	A	G	0.0164645	1	11244578	ENSG00000198793	0.144415	0.0944135	0.126116
rs77547192	1	11428854	C	T	0.0140092	1	11244578	ENSG00000198793	-0.250473	0.135669	0.0648632
rs6663688	1	10624315	A	G	0.317674	1	11244578	ENSG00000198793	-0.0143323	0.00853114	0.0929573
rs13375870	1	11770782	C	T	0.100191	1	11244578	ENSG00000198793	0.0287507	0.0155847	0.0650666
rs79856956	1	12089142	G	C	0.0154809	1	11244578	ENSG00000198793	-0.270837	0.146843	0.0651249
rs112824020	1	11005518	G	A	0.0252056	1	11244578	ENSG00000198793	0.0527235	0.0285919	0.0651831
rs11121734	1	11493868	A	G	0.461987	1	11244578	ENSG00000198793	-0.0130886	0.00796726	0.100424
rs10864508	1	11490744	G	T	0.501578	1	11244578	ENSG00000198793	-0.0134416	0.00794423	0.090646
rs78622607	1	11553382	G	A	0.366812	1	11244578	ENSG00000198793	-0.0159582	0.00899358	0.075997
rs12745969	1	10514330	A	G	0.398834	1	11244578	ENSG00000198793	-0.0150594	0.00817113	0.065329
rs3120820	1	11400223	T	C	0.40824	1	11244578	ENSG00000198793	-0.0147914	0.00822108	0.071987
rs2982387	1	11405758	T	C	0.424725	1	11244578	ENSG00000198793	-0.0149764	0.00817309	0.0668918
rs6687502	1	10633273	G	A	0.317676	1	11244578	ENSG00000198793	-0.0140396	0.00854717	0.100466
rs10864499	1	11415659	C	T	0.426368	1	11244578	ENSG00000198793	-0.0128316	0.0080469	0.110802
rs12124853	1	11520952	G	C	0.167956	1	11244578	ENSG00000198793	0.0191243	0.0116215	0.0998461
rs6687622	1	10633453	G	A	0.317657	1	11244578	ENSG00000198793	-0.0139176	0.00854678	0.10344
rs78893952	1	11768340	A	G	0.0511888	1	11244578	ENSG00000198793	-0.0386178	0.0209857	0.0657389
rs12036935	1	10952348	C	T	0.0342039	1	11244578	ENSG00000198793	-0.0455656	0.0247612	0.0657389
rs77912002	1	11498503	G	A	0.0565089	1	11244578	ENSG00000198793	0.0318772	0.0173264	0.0657976
rs11121641	1	10941475	T	C	0.0359898	1	11244578	ENSG00000198793	-0.0467426	0.0254091	0.065827
rs74055108	1	11625977	G	T	0.0528398	1	11244578	ENSG00000198793	-0.0295131	0.0178824	0.0988612
rs74055107	1	11625890	C	A	0.0528971	1	11244578	ENSG00000198793	-0.0291209	0.0178721	0.103228
rs2922239	1	11488397	T	C	0.509959	1	11244578	ENSG00000198793	0.0130398	0.00794723	0.100839
rs1203122	1	10524444	C	T	0.499774	1	11244578	ENSG00000198793	-0.0146291	0.00795925	0.0660624
rs7519424	1	10621363	G	A	0.317669	1	11244578	ENSG00000198793	-0.0141399	0.00854787	0.0980869
rs11121748	1	11534542	A	G	0.25217	1	11244578	ENSG00000198793	-0.0166756	0.00914732	0.0683034
rs74055105	1	11625859	A	G	0.0525114	1	11244578	ENSG00000198793	-0.0296598	0.0178997	0.0975195
rs12078393	1	11626901	A	G	0.0529162	1	11244578	ENSG00000198793	-0.0303721	0.017868	0.0891686
rs12142570	1	11520209	T	A	0.168246	1	11244578	ENSG00000198793	0.0193357	0.011613	0.0959128
rs188457736	1	10956688	A	G	0.0139752	1	11244578	ENSG00000198793	0.13538	0.0819791	0.0986569
rs114896269	1	11239617	T	C	0.0188446	1	11244578	ENSG00000198793	-0.0887816	0.0483771	0.066476
rs3010221	1	11507564	G	A	0.458458	1	11244578	ENSG00000198793	-0.0137523	0.00803008	0.0867861
rs491880	1	10485445	T	G	0.492954	1	11244578	ENSG00000198793	-0.0145766	0.00794539	0.066565
rs3124640	1	11407310	A	G	0.421993	1	11244578	ENSG00000198793	-0.0139849	0.00818019	0.0873399
rs4846001	1	11462005	T	C	0.360667	1	11244578	ENSG00000198793	-0.013578	0.00828732	0.101338
rs481571	1	10490881	A	G	0.494533	1	11244578	ENSG00000198793	-0.0143604	0.00795589	0.0710747
rs732023	1	11403648	G	A	0.416091	1	11244578	ENSG00000198793	-0.0151555	0.00826455	0.0666837
rs10779744	1	10629133	C	A	0.317638	1	11244578	ENSG00000198793	-0.013899	0.00854797	0.10395
rs519472	1	10492405	G	A	0.495508	1	11244578	ENSG00000198793	-0.0139706	0.00795863	0.0791909
rs79803858	1	11456654	T	C	0.0159242	1	11244578	ENSG00000198793	-0.0656632	0.0386345	0.0892062
rs12409087	1	12161669	C	T	0.0199143	1	11244578	ENSG00000198793	0.0679832	0.0371047	0.0669216
rs34225843	1	12146497	T	C	0.0149713	1	11244578	ENSG00000198793	0.0697285	0.0449745	0.121046
rs6688558	1	10611403	C	T	0.365856	1	11244578	ENSG00000198793	0.0151384	0.0082624	0.0669216
rs12132727	1	11500247	T	A	0.474453	1	11244578	ENSG00000198793	-0.012848	0.00797021	0.106962
rs2483676	1	10561463	T	C	0.0232289	1	11244578	ENSG00000198793	-0.0642603	0.0361541	0.0755024
rs649101	1	10490111	C	T	0.495189	1	11244578	ENSG00000198793	-0.0145522	0.00794423	0.0669812
rs742368	1	11403240	T	C	0.42463	1	11244578	ENSG00000198793	-0.0149676	0.00817275	0.0670409
rs116286503	1	11398750	C	T	0.0149764	1	11244578	ENSG00000198793	-0.165049	0.0943246	0.0801528
rs591598	1	12196526	T	A	0.416349	1	11244578	ENSG00000198793	0.019568	0.0125323	0.118429
rs12133103	1	10631815	G	A	0.318309	1	11244578	ENSG00000198793	-0.0135888	0.00854317	0.1117
rs2594314	1	11569079	A	G	0.381979	1	11244578	ENSG00000198793	-0.0129655	0.00819048	0.113421
rs114708046	1	11620588	A	G	0.0445859	1	11244578	ENSG00000198793	-0.0296452	0.019381	0.126116
rs60435754	1	10946055	G	A	0.0431485	1	11244578	ENSG00000198793	0.0673865	0.0416274	0.10549
rs2379151	1	11494573	A	G	0.462715	1	11244578	ENSG00000198793	-0.0134479	0.00796675	0.0914112
rs1280983	1	10985261	T	C	0.0391416	1	11244578	ENSG00000198793	0.045467	0.0248807	0.0676396
rs672606	1	10526144	G	A	0.497008	1	11244578	ENSG00000198793	-0.0142162	0.00796963	0.0744562
rs35818156	1	11789783	T	C	0.267961	1	11244578	ENSG00000198793	-0.0159317	0.0098356	0.105275
rs11121739	1	11519483	C	T	0.427458	1	11244578	ENSG00000198793	-0.0126376	0.00809275	0.118382
rs187597895	1	12153060	A	G	0.0254379	1	11244578	ENSG00000198793	0.105918	0.0579862	0.0677599
rs17881409	1	12242759	A	T	0.0524057	1	11244578	ENSG00000198793	-0.0468339	0.0277189	0.0911045
rs12026602	1	11518397	C	T	0.429178	1	11244578	ENSG00000198793	-0.0128065	0.00802511	0.110533
rs12078660	1	11621542	A	G	0.0523398	1	11244578	ENSG00000198793	-0.0291683	0.0179652	0.104461
rs35900033	1	11929707	T	C	0.0955985	1	11244578	ENSG00000198793	0.0247061	0.0135361	0.0679708
rs34230252	1	10630966	G	A	0.31777	1	11244578	ENSG00000198793	-0.0135616	0.00854649	0.112558
rs138899396	1	11366344	G	A	0.0473344	1	11244578	ENSG00000198793	0.0366481	0.0200834	0.0680312
rs881655	1	11476136	G	C	0.0526185	1	11244578	ENSG00000198793	0.0299755	0.017943	0.0948007
rs4258227	1	11493143	T	C	0.0259782	1	11244578	ENSG00000198793	-0.0479483	0.0262759	0.0680312
rs74052513	1	10862999	A	C	0.0465106	1	11244578	ENSG00000198793	-0.0372266	0.0204048	0.0680916
rs2744857	1	11421815	T	C	0.424667	1	11244578	ENSG00000198793	-0.012398	0.00805068	0.12356
rs9430198	1	11711204	T	C	0.0485593	1	11244578	ENSG00000198793	0.0397199	0.0260561	0.127409
rs191939603	1	10861731	A	G	0.012839	1	11244578	ENSG00000198793	-0.101927	0.0615801	0.0978839
rs11121738	1	11518432	A	G	0.417865	1	11244578	ENSG00000198793	-0.0146981	0.0080688	0.0685157
rs145265886	1	11261921	A	G	0.0155461	1	11244578	ENSG00000198793	-0.0845241	0.0486666	0.0824225
rs2817646	1	11568832	T	C	0.382017	1	11244578	ENSG00000198793	-0.0130185	0.00819084	0.11197
rs12142522	1	11790584	A	T	0.267151	1	11244578	ENSG00000198793	-0.0152453	0.00982428	0.12071
rs9430617	1	11756767	A	G	0.411889	1	11244578	ENSG00000198793	0.0182839	0.0100483	0.0688199
rs649639	1	10490285	C	T	0.495357	1	11244578	ENSG00000198793	-0.0139438	0.00795969	0.0798082
rs11121593	1	10626287	G	T	0.3176	1	11244578	ENSG00000198793	-0.014049	0.00854771	0.100259
rs35409029	1	10622915	T	C	0.317688	1	11244578	ENSG00000198793	-0.0140576	0.0085467	0.100011
rs3748580	1	10439514	T	C	0.0198234	1	11244578	ENSG00000198793	0.0543435	0.0313798	0.0833092
rs58958547	1	10946054	T	C	0.0431485	1	11244578	ENSG00000198793	0.0672159	0.0416301	0.106397
rs2379152	1	11494851	A	G	0.462346	1	11244578	ENSG00000198793	-0.0134859	0.00798169	0.0911045
rs7546801	1	11531076	A	G	0.438799	1	11244578	ENSG00000198793	-0.0136787	0.00800391	0.087451
rs12750901	1	10623239	T	C	0.318661	1	11244578	ENSG00000198793	-0.0140103	0.00854079	0.100922
rs11121594	1	10626922	G	C	0.3176	1	11244578	ENSG00000198793	-0.0139199	0.00854719	0.103398
rs12094694	1	11456092	T	A	0.352537	1	11244578	ENSG00000198793	-0.0134625	0.00835871	0.107267
rs2878594	1	11770738	A	G	0.550949	1	11244578	ENSG00000198793	-0.020562	0.0119979	0.0865655
rs59227404	1	11601363	A	G	0.015025	1	11244578	ENSG00000198793	-0.429987	0.236829	0.0694318
rs11121722	1	11414172	G	A	0.424972	1	11244578	ENSG00000198793	-0.0133192	0.00804982	0.0980056
rs11121818	1	11804289	A	G	0.362648	1	11244578	ENSG00000198793	0.0137664	0.00828002	0.0963925
rs11121740	1	11520513	C	G	0.167963	1	11244578	ENSG00000198793	0.0194846	0.0116201	0.0935816
rs28990996	1	11251474	G	C	0.0142809	1	11244578	ENSG00000198793	-0.120503	0.0664074	0.0695854
rs74748843	1	10730910	T	C	0.0216952	1	11244578	ENSG00000198793	-0.0632048	0.0348351	0.0696162
rs77659214	1	10864417	T	C	0.0384813	1	11244578	ENSG00000198793	-0.0424649	0.0234639	0.0703268
rs11121750	1	11542899	T	C	0.245668	1	11244578	ENSG00000198793	-0.0167352	0.00922763	0.0697393
rs74419108	1	10803957	A	G	0.0150253	1	11244578	ENSG00000198793	0.103132	0.0656557	0.116229
rs12744757	1	11906821	T	C	0.0543601	1	11244578	ENSG00000198793	0.0276186	0.0175534	0.115626
rs142175802	1	11449702	G	A	0.0270085	1	11244578	ENSG00000198793	-0.0434883	0.0273236	0.111475
rs12059330	1	11063690	C	T	0.0540637	1	11244578	ENSG00000198793	-0.0504003	0.0302269	0.0954349
rs2005996	1	11416848	C	G	0.431179	1	11244578	ENSG00000198793	-0.0132261	0.00803528	0.0997637
rs7524790	1	10631811	A	C	0.320125	1	11244578	ENSG00000198793	-0.0131479	0.00853096	0.123268
rs6703047	1	11813389	A	G	0.350226	1	11244578	ENSG00000198793	-0.0143536	0.00834221	0.0853234
rs11580061	1	11346336	G	A	0.0241591	1	11244578	ENSG00000198793	0.0585491	0.038009	0.123463
rs147190981	1	10800884	A	G	0.0136276	1	11244578	ENSG00000198793	-0.0952968	0.0560767	0.0892438
rs4345807	1	11456605	C	T	0.445975	1	11244578	ENSG00000198793	-0.0127921	0.00815718	0.116834
rs505141	1	10488314	G	A	0.495171	1	11244578	ENSG00000198793	-0.0143709	0.0079441	0.070451
rs77172218	1	10428570	A	G	0.0145518	1	11244578	ENSG00000198793	-0.115745	0.06399	0.0704821
rs4491070	1	12130051	T	C	0.337142	1	11244578	ENSG00000198793	0.0134632	0.00840398	0.109156
rs1307485	1	10495508	T	C	0.491394	1	11244578	ENSG00000198793	-0.0143692	0.00794491	0.0705132
rs1471642	1	10654688	C	T	0.169204	1	11244578	ENSG00000198793	-0.0194776	0.011153	0.0807415
rs4845995	1	11407962	G	A	0.406256	1	11244578	ENSG00000198793	-0.0146457	0.0081032	0.0706999
rs6661757	1	10627619	C	T	0.317245	1	11244578	ENSG00000198793	-0.0134729	0.00855095	0.115118
rs706006	1	10883314	A	G	0.0420749	1	11244578	ENSG00000198793	-0.0564632	0.0338996	0.0957931
rs622066	1	10911447	G	C	0.275061	1	11244578	ENSG00000198793	0.0148075	0.00900811	0.100218
rs12075125	1	11621581	G	T	0.0523589	1	11244578	ENSG00000198793	-0.0290483	0.0179599	0.105792
rs10864477	1	10963747	A	G	0.046952	1	11244578	ENSG00000198793	-0.0510147	0.0282473	0.0709183
rs2817587	1	11630319	T	C	0.141828	1	11244578	ENSG00000198793	-0.0207087	0.0114666	0.0709184
rs7534208	1	11554687	C	T	0.36591	1	11244578	ENSG00000198793	-0.0133994	0.00824576	0.104163
rs189610370	1	12223399	A	G	0.0140033	1	11244578	ENSG00000198793	-0.439841	0.243572	0.0709496
rs139710196	1	11459008	G	A	0.0381913	1	11244578	ENSG00000198793	-0.0404178	0.0223946	0.071106
rs6663898	1	10624468	A	G	0.317676	1	11244578	ENSG00000198793	-0.0139849	0.00854717	0.101798
rs10864457	1	10522190	T	C	0.384345	1	11244578	ENSG00000198793	-0.0154168	0.00957806	0.107485
rs11589539	1	11517430	G	A	0.429095	1	11244578	ENSG00000198793	-0.0127007	0.00802518	0.113513
rs143922726	1	12223309	A	G	0.0120361	1	11244578	ENSG00000198793	-0.151008	0.0837165	0.0712627
rs148531710	1	11417705	A	C	0.0117057	1	11244578	ENSG00000198793	-0.23737	0.155103	0.125918
rs4845999	1	11412274	C	T	0.41997	1	11244578	ENSG00000198793	-0.0136952	0.00806358	0.0894323
rs141412020	1	11630648	G	A	0.0407342	1	11244578	ENSG00000198793	-0.0369092	0.0204665	0.0713254
rs78352647	1	11889501	C	A	0.0132302	1	11244578	ENSG00000198793	0.249155	0.138174	0.0713568
rs2744852	1	11419403	T	C	0.430216	1	11244578	ENSG00000198793	-0.0124299	0.00803796	0.122008
rs10779743	1	10628882	C	T	0.31711	1	11244578	ENSG00000198793	-0.0141566	0.00855176	0.0978434
rs10864513	1	11556597	G	A	0.372207	1	11244578	ENSG00000198793	-0.0129915	0.00823286	0.114566
rs4845996	1	11408058	C	T	0.406011	1	11244578	ENSG00000198793	-0.0144016	0.00810353	0.0755354
rs148924035	1	11643348	A	G	0.0137817	1	11244578	ENSG00000198793	-0.0930128	0.0588168	0.113787
rs2594313	1	11568632	T	G	0.298939	1	11244578	ENSG00000198793	-0.0152582	0.00869217	0.0791909
rs74530928	1	10815672	T	G	0.135985	1	11244578	ENSG00000198793	0.030597	0.0170248	0.0723039
rs2745285	1	11626858	C	T	0.340931	1	11244578	ENSG00000198793	-0.0151809	0.00844698	0.0723039
rs12724989	1	10924335	A	G	0.0361033	1	11244578	ENSG00000198793	0.0387538	0.0215707	0.0723991
rs6659278	1	10574215	C	G	0.0366866	1	11244578	ENSG00000198793	-0.0582919	0.0344108	0.0902653
rs634358	1	10489142	G	A	0.49581	1	11244578	ENSG00000198793	-0.0142724	0.00794502	0.0724309
rs75260969	1	11092327	C	T	0.020172	1	11244578	ENSG00000198793	-0.07062	0.0393251	0.0725263
rs76548423	1	11397793	T	C	0.0203384	1	11244578	ENSG00000198793	0.0996125	0.0554883	0.0726218
rs12122024	1	11338218	A	T	0.0158654	1	11244578	ENSG00000198793	-0.0657619	0.0366321	0.0726218
rs56392418	1	11106648	A	G	0.0487923	1	11244578	ENSG00000198793	0.0938008	0.0588831	0.11116
rs138855339	1	11460429	T	G	0.0150689	1	11244578	ENSG00000198793	-0.166794	0.0982873	0.0896967
rs144825382	1	11459085	T	C	0.0150689	1	11244578	ENSG00000198793	-0.167619	0.0982869	0.0881199
rs117745744	1	12063852	T	C	0.0209685	1	11244578	ENSG00000198793	-0.175089	0.110202	0.112106
rs141947223	1	11160112	A	G	0.0178879	1	11244578	ENSG00000198793	-0.0969392	0.0541137	0.0732291
rs116525098	1	11931772	T	C	0.0428173	1	11244578	ENSG00000198793	0.0350529	0.0204676	0.0867861
rs115695884	1	10866147	A	G	0.0199332	1	11244578	ENSG00000198793	-0.0748165	0.0417829	0.0733575
rs12088541	1	11751135	T	C	0.0976158	1	11244578	ENSG00000198793	0.0298438	0.0166688	0.0733896
rs60023155	1	10943112	A	C	0.0418193	1	11244578	ENSG00000198793	0.0771679	0.0431058	0.0734218
rs17875980	1	11795327	G	A	0.0258437	1	11244578	ENSG00000198793	0.0725279	0.0405139	0.0734218
rs149972462	1	11750425	A	G	0.0139531	1	11244578	ENSG00000198793	0.0714878	0.0440902	0.104932
rs12747228	1	10889136	G	A	0.0432464	1	11244578	ENSG00000198793	0.0342699	0.0196682	0.0814385
rs113873990	1	10964174	A	G	0.020382	1	11244578	ENSG00000198793	0.0644906	0.0365551	0.0776983
rs79496041	1	10942079	A	G	0.0418193	1	11244578	ENSG00000198793	0.0770774	0.0431034	0.0737437
rs112979810	1	10942613	A	G	0.0412088	1	11244578	ENSG00000198793	0.0776216	0.0434077	0.0737437
rs2745267	1	11572159	G	A	0.379733	1	11244578	ENSG00000198793	-0.0139125	0.00820025	0.0897723
rs522280	1	10492715	G	A	0.495546	1	11244578	ENSG00000198793	-0.0139921	0.00795908	0.0787475
rs55851033	1	12120888	C	A	0.215629	1	11244578	ENSG00000198793	0.0173881	0.00972925	0.0739052
rs2744853	1	11419613	T	C	0.431028	1	11244578	ENSG00000198793	-0.0132403	0.00803611	0.0994348
rs112772598	1	11110539	T	C	0.012919	1	11244578	ENSG00000198793	-0.206602	0.116936	0.0772617
rs3120819	1	11400409	A	C	0.411493	1	11244578	ENSG00000198793	-0.0147225	0.00824515	0.074164
rs12057383	1	11721321	A	G	0.0509839	1	11244578	ENSG00000198793	0.241968	0.135586	0.0743262
rs59179382	1	11474689	T	C	0.0483036	1	11244578	ENSG00000198793	0.0286325	0.0186823	0.125374
rs2817643	1	11644265	G	C	0.121907	1	11244578	ENSG00000198793	-0.0190641	0.01223	0.119044
rs4846000	1	11457395	G	C	0.402619	1	11244578	ENSG00000198793	-0.0127884	0.00815796	0.116975
rs61777380	1	10917962	C	G	0.19539	1	11244578	ENSG00000198793	-0.0172749	0.0101046	0.0873399
rs180814785	1	11442706	G	A	0.0154934	1	11244578	ENSG00000198793	0.187153	0.105024	0.0747492
rs2817641	1	11642409	C	T	0.462048	1	11244578	ENSG00000198793	-0.0147972	0.00925288	0.109776
rs112975232	1	10941971	T	C	0.0418193	1	11244578	ENSG00000198793	0.0767931	0.0431034	0.0748145
rs72864690	1	10941899	C	T	0.0418193	1	11244578	ENSG00000198793	0.0767931	0.0431034	0.0748145
rs2594290	1	11616762	A	G	0.0785632	1	11244578	ENSG00000198793	-0.0265053	0.0148822	0.0749124
rs12034721	1	10955787	C	T	0.389001	1	11244578	ENSG00000198793	-0.0136193	0.00876063	0.120041
rs77458635	1	11555148	G	A	0.0221869	1	11244578	ENSG00000198793	-0.0519408	0.0291769	0.0750432
rs522029	1	10486423	T	C	0.494774	1	11244578	ENSG00000198793	-0.0138406	0.00796994	0.0824578
rs6664134	1	10633543	C	A	0.317517	1	11244578	ENSG00000198793	-0.0144471	0.00861792	0.0936599
rs79869333	1	11968198	T	C	0.0223309	1	11244578	ENSG00000198793	-0.061751	0.0352701	0.0799804
rs60776188	1	10951577	G	A	0.042887	1	11244578	ENSG00000198793	0.0742547	0.0417443	0.0752726
rs114868876	1	11500190	T	C	0.0513207	1	11244578	ENSG00000198793	0.0386867	0.0227088	0.0884558
rs150092967	1	11949744	A	G	0.0274588	1	11244578	ENSG00000198793	-0.160065	0.0966109	0.0975599
rs75569200	1	11396328	T	C	0.0175036	1	11244578	ENSG00000198793	0.0997982	0.0561611	0.0755682
rs2817609	1	11613689	C	T	0.346902	1	11244578	ENSG00000198793	-0.0146276	0.00839604	0.0814735
rs186855113	1	12028240	A	G	0.0132763	1	11244578	ENSG00000198793	0.221836	0.130985	0.0903413
rs28924092	1	11742303	T	C	0.0145941	1	11244578	ENSG00000198793	0.0755348	0.0427571	0.0772952
rs79610292	1	11819592	A	G	0.127766	1	11244578	ENSG00000198793	-0.0218609	0.012316	0.0758979
rs80177860	1	11934890	C	G	0.0546014	1	11244578	ENSG00000198793	0.0290962	0.0175173	0.0967135
rs11121746	1	11525311	C	A	0.402911	1	11244578	ENSG00000198793	-0.0156589	0.00882986	0.0761625
rs7531332	1	10943668	T	C	0.0418193	1	11244578	ENSG00000198793	0.0764183	0.043106	0.0762618
rs7545129	1	10943552	C	T	0.0418193	1	11244578	ENSG00000198793	0.0764183	0.043106	0.0762618
rs12033019	1	11425270	G	T	0.416418	1	11244578	ENSG00000198793	-0.0124924	0.00807313	0.121767
rs7551134	1	12213403	G	A	0.0196032	1	11244578	ENSG00000198793	-0.0676691	0.0432667	0.117818
rs61776548	1	12091024	A	G	0.472003	1	11244578	ENSG00000198793	-0.0138953	0.00855622	0.104376
rs12757903	1	11525019	G	A	0.428	1	11244578	ENSG00000198793	-0.0127274	0.00804312	0.113558
rs7550846	1	11527066	A	G	0.42594	1	11244578	ENSG00000198793	-0.0141003	0.0080472	0.0797394
rs139305931	1	12036257	G	A	0.0194708	1	11244578	ENSG00000198793	-0.202121	0.114257	0.0768939
rs4846060	1	11926039	C	T	0.12929	1	11244578	ENSG00000198793	0.0210225	0.0120777	0.0817537
rs181353749	1	11450176	G	A	0.0146055	1	11244578	ENSG00000198793	0.162449	0.0973563	0.0951967
rs1977151	1	12095076	T	C	0.473869	1	11244578	ENSG00000198793	-0.0143126	0.00857453	0.0950777
rs45550733	1	11784251	T	C	0.035262	1	11244578	ENSG00000198793	0.0463188	0.0288088	0.107879
[truncated: 5,070 more rows]

## Sheet: Supplementary table 4
SNP	V.df1	z.df1	r.df1	lABF.df1	V.df2	z.df2	r.df2	lABF.df2	internal.sum.lABF	SNP.PP.H4
rs4845985	0.000168535	-27.511	0.996466	374.268	8.27e-06	5.7509	0.999578	12.6445	386.913	0.419151
rs4845986	0.000168535	-27.511	0.996466	374.268	8.27e-06	5.74596	0.999578	12.6161	386.885	0.407409
rs2300089	0.000168527	-27.4518	0.996466	372.647	8.26e-06	5.81259	0.999578	13.0006	385.647	0.118243
rs1135172	0.000169016	-27.3868	0.996456	370.868	8.26e-06	5.81057	0.999578	12.9888	383.857	0.019738
rs11121703	0.000168769	-27.3747	0.996461	370.538	8.26e-06	5.81474	0.999578	13.013	383.551	0.014534
rs6686835	0.000169166	-27.3541	0.996453	369.977	8.26e-06	5.80926	0.999578	12.9812	382.958	0.00803087
rs6661859	0.000168818	-27.3534	0.99646	369.959	8.26e-06	5.81016	0.999578	12.9864	382.945	0.00792785
rs11121706	0.000168974	-27.3355	0.996457	369.469	8.26e-06	5.81041	0.999578	12.9879	382.457	0.00486691
rs2746639	0.000171298	-27.1467	0.996408	364.334	8.28e-06	5.88273	0.999577	13.4118	377.746	4.38e-05
rs12029823	0.000171136	-27.1301	0.996412	363.885	8.27e-06	5.7967	0.999578	12.9089	376.794	1.69e-05
rs2746637	0.000170992	-27.1197	0.996415	363.605	8.28e-06	5.78781	0.999577	12.8577	376.463	1.21e-05
rs1205592	0.000172295	-27.0555	0.996387	361.866	8.29e-06	5.89577	0.999577	13.4888	375.355	4.01e-06
rs7525957	0.000169969	-27.0722	0.996436	362.328	8.29e-06	5.79573	0.999577	12.9044	375.233	3.55e-06
rs10779751	0.00017117	-27.0655	0.996411	362.14	8.27e-06	5.79386	0.999578	12.8925	375.033	2.9e-06
rs12739368	0.000170775	-27.057	0.996419	361.913	8.27e-06	5.79724	0.999578	12.9121	374.825	2.36e-06
rs7541998	0.000170882	-27.0453	0.996417	361.599	8.27e-06	5.81384	0.999578	13.0083	374.607	1.9e-06
rs2016559	0.000170929	-27.047	0.996416	361.645	8.27e-06	5.79937	0.999578	12.9244	374.569	1.83e-06
rs4845982	0.000170958	-27.0479	0.996415	361.668	8.27e-06	5.79348	0.999578	12.8903	374.558	1.81e-06
rs12032364	0.000170935	-27.0387	0.996416	361.421	8.27e-06	5.79883	0.999578	12.9213	374.342	1.46e-06
rs1064261	0.000171191	-27.0314	0.996411	361.222	8.27e-06	5.80086	0.999578	12.9331	374.155	1.21e-06
rs7526649	0.000170786	-27.039	0.996419	361.428	8.27e-06	5.74408	0.999578	12.6053	374.034	1.07e-06
rs2253213	0.000173976	-26.9954	0.996352	360.239	8.29e-06	5.8986	0.999577	13.5059	373.745	8.01e-07
rs718206	0.000170903	-27.0109	0.996417	360.672	8.27e-06	5.81471	0.999578	13.0133	373.686	7.55e-07
rs11121702	0.000170898	-27.0043	0.996417	360.494	8.27e-06	5.81299	0.999578	13.0033	373.498	6.25e-07
rs2024627	0.000171296	-26.9976	0.996408	360.313	8.27e-06	5.81995	0.999578	13.0438	373.356	5.43e-07
rs11121710	0.000171513	-26.9885	0.996404	360.065	8.27e-06	5.79771	0.999578	12.9146	372.979	3.73e-07
rs4845859	0.000171034	-26.981	0.996414	359.865	8.27e-06	5.81027	0.999578	12.9875	372.853	3.28e-07
rs1883964	0.000170971	-26.9731	0.996415	359.656	8.27e-06	5.82189	0.999578	13.0551	372.711	2.85e-07
rs7524202	0.00017099	-26.9681	0.996415	359.52	8.27e-06	5.81995	0.999578	13.0438	372.564	2.46e-07
rs11121704	0.000171293	-26.9653	0.996408	359.443	8.27e-06	5.82339	0.999578	13.0638	372.507	2.32e-07
rs12036364	0.000171045	-26.9653	0.996414	359.445	8.27e-06	5.8092	0.999578	12.9813	372.426	2.14e-07
rs11121708	0.00017106	-26.9628	0.996413	359.376	8.27e-06	5.8031	0.999578	12.9458	372.322	1.93e-07
rs6679878	0.000171076	-26.9618	0.996413	359.351	8.27e-06	5.79939	0.999578	12.9243	372.276	1.84e-07
rs6670821	0.000170767	-26.9502	0.996419	359.041	8.27e-06	5.80013	0.999578	12.9286	371.969	1.36e-07
rs11121711	0.000169304	-26.9017	0.99645	357.746	8.29e-06	5.79566	0.999577	12.904	370.65	3.63e-08
rs1010447	0.000171311	-26.9036	0.996408	357.788	8.27e-06	5.78669	0.999578	12.851	370.639	3.59e-08
rs6697896	0.000169995	-26.8563	0.996436	356.527	8.27e-06	5.82011	0.999578	13.0447	369.572	1.23e-08
rs1212929	0.000177798	-26.8261	0.996272	355.683	8.3e-06	5.86936	0.999576	13.3343	369.017	7.08e-09
rs1883965	0.000168558	-26.8918	0.996466	357.483	8.05e-06	5.46366	0.999589	11.0212	368.505	4.24e-09
rs2024625	0.00016931	-26.7788	0.99645	354.459	8.27e-06	5.81479	0.999578	13.0138	367.472	1.51e-09
rs4845860	0.000168249	-26.7911	0.996472	354.792	8.08e-06	5.54285	0.999587	11.4589	366.251	4.46e-10
rs7554251	0.000171862	-26.7052	0.996397	352.485	8.3e-06	5.79816	0.999576	12.9189	365.404	1.91e-10
rs12752896	0.0001668	-26.6664	0.996502	351.477	8.27e-06	5.78812	0.999578	12.8588	364.335	6.56e-11
rs4845855	0.000171696	-26.4394	0.9964	345.45	8.3e-06	5.90944	0.999576	13.5703	359.021	3.23e-13
rs2746638	0.00016995	-26.4024	0.996436	344.483	8.27e-06	5.74033	0.999578	12.584	357.067	4.58e-14
rs6683420	0.000166975	-26.3697	0.996499	343.637	8.26e-06	5.80995	0.999578	12.9852	356.622	2.93e-14
rs10864490	0.000182904	26.2154	0.996166	339.524	8.95e-06	-5.95248	0.999543	13.8625	353.386	1.15e-15
rs7540890	0.00017433	-26.157	0.996345	338.037	8.3e-06	5.81406	0.999576	13.0114	351.049	1.11e-16
rs4845984	0.000168792	-26.1521	0.996461	337.934	8.27e-06	5.78653	0.999578	12.85	350.784	8.54e-17
rs11585553	0.000188343	26.073	0.996052	335.792	8.98e-06	-5.95128	0.999541	13.8571	349.649	2.75e-17
rs6672513	0.000168605	-26.0488	0.996465	335.247	8.27e-06	5.80913	0.999578	12.9808	348.228	6.63e-18
rs11581010	0.000188892	25.931	0.996041	332.111	8.98e-06	-5.94395	0.999542	13.8133	345.924	6.62e-19
rs11121696	0.000186768	25.8407	0.996085	329.793	8.97e-06	-6.01913	0.999542	14.2622	344.055	1.02e-19
rs11121695	0.000187112	25.7774	0.996078	328.165	8.97e-06	-6.00806	0.999542	14.1957	342.36	1.88e-20
rs7553827	0.000185736	25.7925	0.996107	328.557	9e-06	-5.92415	0.999541	13.6968	342.254	1.69e-20
rs2275527	0.000187175	25.7571	0.996077	327.642	8.96e-06	-6.00183	0.999542	14.1579	341.8	1.07e-20
rs12075896	0.000186907	25.7381	0.996082	327.156	8.97e-06	-5.97262	0.999542	13.9834	341.14	5.54e-21
rs1205593	0.000186017	-25.7111	0.996101	326.467	8.92e-06	5.89753	0.999545	13.535	340.002	1.78e-21
rs6701524	0.000186894	25.7132	0.996083	326.519	8.96e-06	-5.8774	0.999542	13.4193	339.938	1.67e-21
rs11121691	0.000187279	25.6759	0.996075	325.562	8.97e-06	-6.00524	0.999542	14.1786	339.741	1.37e-21
rs12089366	0.000186052	25.6477	0.9961	324.846	9.49e-06	-5.89538	0.999516	13.5529	338.399	3.57e-22
rs56803472	0.000186628	25.6341	0.996088	324.495	8.96e-06	-5.95494	0.999542	13.8778	338.373	3.48e-22
rs1148478	0.000186495	-25.6113	0.996091	323.916	8.97e-06	6.02971	0.999542	14.3257	338.242	3.05e-22
rs2791643	0.000186396	-25.5798	0.996093	323.112	8.95e-06	5.93007	0.999543	13.7292	336.841	7.52e-23
rs2300095	0.000164907	-25.754	0.996542	327.653	7.92e-06	5.05408	0.999596	8.86017	336.513	5.42e-23
rs28729193	0.000186724	25.5562	0.996086	322.51	8.96e-06	-5.96404	0.999542	13.9319	336.442	5.05e-23
rs12239187	0.000188557	25.5413	0.996048	322.123	8.97e-06	-6.02658	0.999542	14.3072	336.43	4.99e-23
rs12097293	0.000188546	25.534	0.996048	321.937	8.97e-06	-5.98802	0.999542	14.0757	336.012	3.28e-23
rs1417131	0.00018912	25.4929	0.996036	320.891	9.02e-06	-5.93423	0.999539	13.758	334.649	8.4e-24
rs4845857	0.000164647	-25.4637	0.996547	320.247	8.27e-06	5.78543	0.999578	12.8433	333.091	1.77e-24
rs1148482	0.000189382	-25.0438	0.996031	309.587	9.04e-06	5.59696	0.999539	11.8152	321.402	1.48e-29
rs2746640	0.000165712	-24.9595	0.996525	307.575	8.25e-06	5.68603	0.999579	12.2722	319.847	3.13e-30
rs1148485	0.00019015	-24.9309	0.996015	306.773	9.02e-06	5.62208	0.99954	11.9549	318.728	1.02e-30
rs2748876	0.000187764	-24.933	0.996064	306.836	9.01e-06	5.57032	0.99954	11.6648	318.501	8.15e-31
rs2791653	0.000187778	-24.9353	0.996064	306.891	9e-06	5.51731	0.99954	11.3707	318.262	6.42e-31
rs2791656	0.0001872	-24.8928	0.996076	305.84	8.99e-06	5.48404	0.999541	11.1873	317.027	1.87e-31
rs1884429	0.000193636	-24.7864	0.995942	303.182	9.07e-06	5.60636	0.999537	11.8692	315.052	2.59e-32
rs2791644	0.000192432	-24.396	0.995967	293.627	9.03e-06	5.47406	0.999539	11.1349	304.762	8.8e-37
rs6540965	0.000157234	-24.3284	0.996702	292.102	7.33e-06	4.67628	0.999626	6.98456	299.087	3.02e-39
rs6671083	0.000157289	-24.2863	0.996701	291.083	7.33e-06	4.65665	0.999626	6.89289	297.976	9.94e-40
rs3010222	0.000157924	24.1263	0.996688	287.221	7.32e-06	-4.80312	0.999626	7.58486	294.806	4.18e-41
rs2295080	0.000159126	-23.8629	0.996663	280.916	7.67e-06	5.63581	0.999608	11.9526	292.869	6.02e-42
rs2300091	0.000161397	-23.7061	0.996615	277.194	7.88e-06	5.90773	0.999598	13.5343	290.729	7.08e-43
rs12730522	0.000161381	-23.6999	0.996616	277.048	7.88e-06	5.91538	0.999598	13.5795	290.627	6.4e-43
rs2300092	0.000161473	-23.6461	0.996614	275.779	7.88e-06	5.91503	0.999598	13.5777	289.357	1.8e-43
rs11121698	0.000161585	-23.6411	0.996611	275.66	7.88e-06	5.90894	0.999598	13.5415	289.201	1.54e-43
rs7549109	0.000161625	-23.6313	0.99661	275.43	7.88e-06	5.91297	0.999598	13.5653	288.996	1.25e-43
rs12120734	0.000161549	-23.6142	0.996612	275.026	7.88e-06	5.9632	0.999597	13.8639	288.89	1.13e-43
rs2300093	0.000161582	-23.6262	0.996611	275.308	7.88e-06	5.90844	0.999598	13.5385	288.847	1.08e-43
rs2076655	0.00016145	-23.5837	0.996614	274.311	7.89e-06	5.97781	0.999597	13.9512	288.262	6.01e-44
rs7544489	0.000161465	-23.5922	0.996614	274.51	7.88e-06	5.93094	0.999598	13.6715	288.182	5.54e-44
rs1074078	0.000159618	23.8601	0.996652	280.849	7.33e-06	-4.7214	0.999626	7.19602	288.045	4.83e-44
rs742824	0.000161633	-23.5826	0.99661	274.285	7.88e-06	5.91682	0.999598	13.588	287.873	4.07e-44
rs12124983	0.000161646	-23.5828	0.99661	274.289	7.88e-06	5.91326	0.999598	13.567	287.856	4e-44
rs10864496	0.000161755	-23.5756	0.996608	274.118	7.87e-06	5.93489	0.999598	13.6949	287.812	3.83e-44
rs2335398	0.000161618	-23.5784	0.996611	274.185	7.88e-06	5.91128	0.999598	13.5553	287.74	3.57e-44
rs4845856	0.000161648	-23.5779	0.99661	274.173	7.88e-06	5.90941	0.999598	13.5443	287.718	3.49e-44
rs7517041	0.000161857	-23.5689	0.996606	273.96	7.88e-06	5.93722	0.999598	13.7087	287.669	3.32e-44
rs7543400	0.000161631	-23.5647	0.99661	273.862	7.88e-06	5.91151	0.999598	13.5567	287.419	2.59e-44
rs4845987	0.000161562	-23.5598	0.996612	273.749	7.88e-06	5.92677	0.999598	13.6468	287.396	2.53e-44
rs2076657	0.000161852	-23.5485	0.996606	273.483	7.88e-06	5.93504	0.999598	13.6958	287.179	2.03e-44
rs2295079	0.000159128	-23.6152	0.996663	275.056	7.67e-06	5.63598	0.999608	11.9535	287.01	1.72e-44
rs10864495	0.00016161	-23.5346	0.996611	273.157	7.88e-06	5.94088	0.999598	13.7305	286.887	1.52e-44
rs2092642	0.000161857	-23.5284	0.996606	273.01	7.88e-06	5.93946	0.999598	13.7221	286.732	1.3e-44
rs4845858	0.000161748	-23.4727	0.996608	271.707	7.87e-06	5.93497	0.999598	13.6954	285.402	3.44e-45
rs2300094	0.000161287	-23.5037	0.996617	272.434	7.86e-06	5.78717	0.999599	12.8285	285.262	2.99e-45
rs4845988	0.00016217	-23.3346	0.996599	268.484	7.88e-06	5.93719	0.999598	13.7087	282.193	1.39e-46
rs2788570	0.000197167	-23.6568	0.995868	275.921	1.02e-05	4.34667	0.999481	5.66036	281.581	7.54e-47
rs2258621	0.000178471	-23.3133	0.996258	267.945	9.01e-06	5.60413	0.99954	11.8537	279.799	1.27e-47
rs4845854	0.000163293	-23.209	0.996576	265.569	7.89e-06	5.98896	0.999597	14.0182	279.587	1.03e-47
rs7542591	0.000158375	-23.0992	0.996678	263.048	7.7e-06	5.69153	0.999607	12.2696	275.317	1.44e-49
rs11121713	0.000161282	-23.0412	0.996618	261.705	7.88e-06	5.91836	0.999598	13.5971	275.302	1.41e-49
rs11121712	0.000161473	-22.9294	0.996614	259.144	7.88e-06	5.91834	0.999598	13.5969	272.741	1.09e-50
rs2788543	0.000165951	22.8235	0.99652	256.72	7.92e-06	-5.52797	0.999596	11.3665	268.086	1.04e-52
rs4240892	0.000172155	-22.1873	0.99639	242.437	8.43e-06	5.9789	0.99957	13.9904	256.428	8.98e-58
rs4845852	0.000172499	-22.1678	0.996383	242.006	8.43e-06	6.00466	0.99957	14.1448	256.151	6.81e-58
rs12041740	0.000172468	-22.1581	0.996384	241.792	8.43e-06	5.98901	0.99957	14.0509	255.843	5.01e-58
rs6674994	0.000172683	-22.0569	0.996379	239.561	8.43e-06	6.00615	0.999569	14.1539	253.715	5.96e-59
rs4845853	0.000172586	-22.0432	0.996381	239.261	8.43e-06	5.98675	0.99957	14.0374	253.299	3.93e-59
rs1148480	0.000173249	-22.0246	0.996368	238.851	8.43e-06	6.00242	0.999569	14.1316	252.982	2.86e-59
rs6691831	0.000173115	22.0289	0.99637	238.946	8.66e-06	-5.68071	0.999558	12.266	251.212	4.88e-60
rs2015818	0.000173067	-21.932	0.996371	236.825	8.43e-06	5.9861	0.99957	14.0334	250.858	3.43e-60
rs1034528	0.000175091	21.8479	0.996329	234.986	8.46e-06	-6.03714	0.999568	14.3419	249.328	7.41e-61
rs1057079	0.000173038	-21.8427	0.996372	234.877	8.43e-06	5.99645	0.99957	14.0956	248.973	5.2e-61
rs2744815	0.000162147	22.1683	0.996599	242.038	7.59e-06	-4.5634	0.999613	6.48009	248.519	3.3e-61
rs2261434	0.00017332	-21.8074	0.996366	234.109	8.43e-06	6.01455	0.99957	14.2043	248.314	2.69e-61
rs2788546	0.00016267	22.0968	0.996589	240.461	7.73e-06	-4.49074	0.999606	6.16046	246.622	4.95e-62
rs2486918	0.000173162	-21.687	0.996369	231.501	8.43e-06	6.00455	0.99957	14.1441	245.645	1.86e-62
rs1211575	0.000176544	-21.2656	0.996299	222.476	8.5e-06	5.55362	0.999566	11.5435	234.02	1.67e-67
rs743577	0.000176406	-21.3003	0.996302	223.212	8.48e-06	5.39956	0.999567	10.6987	233.911	1.49e-67
rs7533211	0.000173499	-21.2493	0.996362	222.137	8.47e-06	5.57899	0.999568	11.6828	233.82	1.36e-67
rs1194820	0.000173459	-21.2022	0.996363	221.142	8.47e-06	5.53364	0.999567	11.431	232.573	3.92e-68
rs2259886	0.000173491	-21.1633	0.996362	220.321	8.47e-06	5.56656	0.999568	11.6136	231.934	2.07e-68
rs2273344	0.000210642	-20.9626	0.995587	216.033	1.04e-05	5.69503	0.999469	12.4376	228.471	6.48e-70
rs10779750	0.000209766	-20.8702	0.995605	214.111	1.05e-05	5.89602	0.999466	13.6046	227.716	3.05e-70
rs2982372	0.000203993	21.3309	0.995726	223.804	8.71e-06	-3.93206	0.999555	3.868	227.672	2.92e-70
rs2744820	0.000165115	21.2687	0.996537	222.564	7.8e-06	-4.2088	0.999602	4.93924	227.503	2.46e-70
rs2791659	0.000178223	-20.8494	0.996264	213.743	8.48e-06	5.60825	0.999567	11.8471	225.59	3.64e-71
rs6701726	0.000178182	-20.8359	0.996264	213.462	8.48e-06	5.59303	0.999567	11.762	225.224	2.52e-71
rs1318348	0.000175817	-20.7831	0.996314	212.372	8.48e-06	5.61781	0.999567	11.9005	224.272	9.74e-72
rs2791646	0.000175618	-20.7875	0.996318	212.462	8.48e-06	5.58599	0.999567	11.7225	224.185	8.92e-72
rs2261317	0.000178797	-20.7562	0.996252	211.81	8.48e-06	5.60404	0.999567	11.8235	223.634	5.14e-72
rs2791650	0.000175796	-20.7563	0.996314	211.815	8.48e-06	5.5984	0.999567	11.7918	223.607	5.01e-72
rs2791661	0.000177044	-20.7555	0.996288	211.798	8.48e-06	5.6012	0.999567	11.8076	223.606	5e-72
rs2748880	0.000177026	-20.7528	0.996289	211.742	8.48e-06	5.60497	0.999567	11.8287	223.571	4.83e-72
rs2791649	0.000175809	-20.7429	0.996314	211.539	8.48e-06	5.59559	0.999567	11.776	223.315	3.74e-72
rs2791647	0.000175817	-20.731	0.996314	211.294	8.47e-06	5.62005	0.999567	11.9129	223.207	3.35e-72
rs2791658	0.000175931	-20.729	0.996311	211.253	8.48e-06	5.60915	0.999567	11.8521	223.105	3.03e-72
rs2791657	0.00017592	-20.7073	0.996312	210.804	8.48e-06	5.60998	0.999567	11.8568	222.66	1.94e-72
rs2791660	0.000177055	-20.6976	0.996288	210.603	8.48e-06	5.60767	0.999567	11.8439	222.447	1.57e-72
rs2748879	0.000177031	-20.6921	0.996289	210.488	8.48e-06	5.60579	0.999567	11.8334	222.321	1.38e-72
rs2039840	0.000178516	-20.6895	0.996257	210.434	8.48e-06	5.60413	0.999567	11.824	222.258	1.3e-72
rs2748877	0.000175676	-20.6723	0.996317	210.083	8.48e-06	5.53984	0.999567	11.4661	221.549	6.39e-73
rs2748878	0.000175714	-20.6611	0.996316	209.852	8.48e-06	5.54171	0.999567	11.4764	221.328	5.13e-73
rs2486920	0.000178979	-20.6147	0.996248	208.893	8.48e-06	5.60061	0.999567	11.8044	220.698	2.73e-73
rs2261217	0.000177924	-20.5773	0.99627	208.127	8.48e-06	5.60915	0.999567	11.8521	219.979	1.33e-73
rs1130683	0.000176021	-20.5512	0.99631	207.596	8.48e-06	5.59463	0.999567	11.7706	219.366	7.21e-74
rs61535446	0.00021629	-20.4726	0.995469	205.917	1.05e-05	5.81036	0.999465	13.1046	219.021	5.1e-74
rs12136082	0.000213026	-20.4463	0.995537	205.387	1.05e-05	5.77828	0.999466	12.9178	218.305	2.49e-74
rs61773665	0.00021311	-20.3808	0.995535	204.055	1.05e-05	5.77865	0.999466	12.9201	216.976	6.6e-75
rs2486922	0.000175295	-20.4196	0.996325	204.912	8.48e-06	5.60321	0.999567	11.8189	216.731	5.17e-75
rs2791655	0.000170303	-20.2374	0.996429	201.227	8.06e-06	5.69213	0.999589	12.2954	213.523	2.09e-76
rs2791648	0.000175806	-20.1993	0.996314	200.451	8.49e-06	5.67452	0.999567	12.221	212.672	8.93e-77
rs2993656	0.000207348	19.6964	0.995656	190.413	9.1e-06	-3.67022	0.999535	2.89512	193.308	3.47e-85
rs2982373	0.000184074	19.4337	0.996141	185.327	8.21e-06	-4.39378	0.999581	5.76003	191.087	3.77e-86
rs3010223	0.000214743	19.4301	0.995501	185.212	9.38e-06	-4.10924	0.999521	4.61668	189.829	1.07e-86
rs7556039	0.00024405	-18.7625	0.994891	172.477	1.19e-05	4.80394	0.999391	7.83035	180.308	7.85e-91
rs1782455	0.000241541	-18.619	0.994943	169.813	1.18e-05	4.81766	0.999399	7.88909	177.703	5.8e-92
rs1033638	0.00024211	-18.5986	0.994931	169.435	1.18e-05	4.78024	0.999398	7.71085	177.145	3.32e-92
rs3765900	0.000194795	-18.234	0.995918	162.81	9.66e-06	5.96664	0.999507	13.9841	176.794	2.34e-92
rs7555145	0.000233237	-18.5591	0.995116	168.718	1.18e-05	4.66188	0.999396	7.15389	175.871	9.29e-93
rs6695096	0.000243154	-18.5097	0.994909	167.792	1.19e-05	4.72615	0.999392	7.45885	175.251	5e-93
rs7550141	0.00024221	-18.4582	0.994929	166.847	1.18e-05	4.7696	0.999398	7.66016	174.507	2.37e-93
rs1782457	0.000244338	-18.4104	0.994885	165.967	1.19e-05	4.71353	0.999395	7.39677	173.364	7.57e-94
rs1967714	0.000244397	-18.3933	0.994883	165.653	1.19e-05	4.72058	0.999395	7.43031	173.084	5.72e-94
rs1782454	0.000245289	-18.3853	0.994865	165.506	1.19e-05	4.74581	0.999395	7.54959	173.055	5.56e-94
rs3819991	0.000194103	-18.0218	0.995932	158.98	9.64e-06	5.89081	0.999508	13.5337	172.514	3.24e-94
rs3765896	0.000245198	-18.3485	0.994867	164.833	1.19e-05	4.72643	0.999395	7.45781	172.291	2.59e-94
rs2261695	0.000242774	-18.2905	0.994917	163.78	1.15e-05	4.88141	0.999411	8.18879	171.969	1.88e-94
rs6689580	0.000241094	-18.3182	0.994952	164.288	1.19e-05	4.74555	0.999395	7.54853	171.836	1.64e-94
rs7544377	0.000232831	-18.2965	0.995124	163.904	1.19e-05	4.70601	0.999393	7.36322	171.267	9.3e-95
rs7546126	0.000245935	-18.2412	0.994851	162.88	1.19e-05	4.72146	0.999395	7.4345	170.314	3.59e-95
rs3765895	0.000246142	-18.234	0.994847	162.748	1.18e-05	4.66273	0.999395	7.15849	169.907	2.39e-95
rs1967713	0.000245182	-18.1931	0.994867	162.009	1.19e-05	4.72329	0.999395	7.44315	169.452	1.51e-95
rs6698075	0.000244159	-18.0716	0.994888	159.818	1.16e-05	4.89316	0.99941	8.2466	168.064	3.78e-96
rs3765901	0.000198196	-17.609	0.995847	151.653	9.61e-06	5.76946	0.99951	12.825	164.478	1.05e-97
rs2273345	0.000198139	-17.5199	0.995848	150.095	9.57e-06	5.69953	0.999511	12.4224	162.517	1.47e-98
rs7548659	0.000198446	-17.2263	0.995841	145.015	9.89e-06	5.73723	0.999495	12.654	157.669	1.16e-100
rs7555662	0.000230809	-17.5117	0.995167	149.922	1.19e-05	4.70522	0.999393	7.35931	157.281	7.84e-101
rs17409276	0.000272554	17.2368	0.994297	145.123	1.31e-05	-4.425	0.999329	6.13008	151.253	1.89e-103
rs11121684	0.000220211	-16.3528	0.995387	130.402	1.09e-05	4.63391	0.999444	6.98342	137.385	1.79e-109
rs11583653	0.000221331	-16.324	0.995364	129.932	1.09e-05	4.65111	0.999443	7.06354	136.996	1.22e-109
rs12755574	0.000213213	-16.2669	0.995533	129.009	1.09e-05	4.67371	0.999443	7.16879	136.178	5.37e-110
rs11121685	0.000214948	-16.2092	0.995497	128.076	1.05e-05	4.69093	0.999464	7.23047	135.307	2.24e-110
rs12711521	0.000222392	-16.1382	0.995342	126.93	1.09e-05	4.69308	0.999446	7.25729	134.187	7.33e-111
rs2982375	0.00016319	16.446	0.996578	131.934	8.16e-06	-3.44801	0.999583	2.0504	133.984	5.98e-111
rs2273347	0.000221063	-15.996	0.99537	124.656	1.09e-05	4.70895	0.999445	7.33257	131.989	8.13e-112
rs1474891	0.000222735	-15.9689	0.995335	124.225	1.09e-05	4.66797	0.999445	7.14024	131.365	4.36e-112
rs2273348	0.000222105	-15.8675	0.995348	122.618	1.09e-05	4.67782	0.999446	7.18579	129.804	9.15e-113
rs3753236	0.000272848	-15.3951	0.994291	115.245	1.24e-05	4.98983	0.999366	8.75957	124.005	2.77e-115
rs2982374	0.000165583	15.5907	0.996528	118.281	8.2e-06	-3.51076	0.999582	2.27073	120.552	8.77e-117
rs61775596	0.000284779	-15.1055	0.994043	110.847	1.32e-05	4.99351	0.999328	8.80649	119.654	3.57e-117
rs2744824	0.000157829	15.3464	0.99669	114.511	7.87e-06	-4.16734	0.999598	4.76995	119.281	2.46e-117
rs2744825	0.000159338	15.1162	0.996658	111.017	7.97e-06	-3.82603	0.999593	3.41288	114.43	1.93e-119
rs12122814	0.000284196	14.0897	0.994055	96.1066	1.33e-05	-4.91462	0.999321	8.42113	104.528	9.64e-124
rs72633721	0.000544644	13.2289	0.988669	84.2704	1.95e-05	-2.8074	0.999003	0.481428	84.7519	2.49e-132
rs4133584	0.000224059	-12.3608	0.995307	73.3554	1.09e-05	4.68272	0.999444	7.21052	80.5659	3.78e-134
rs115024079	0.000505571	12.6547	0.989473	76.9511	2.83e-05	-3.21537	0.998558	1.89109	78.8422	6.74e-135
rs41274508	0.00101809	11.7083	0.979025	65.1721	3.54e-05	-3.39414	0.998196	2.59076	67.7628	1.04e-139
rs11583740	0.00089883	11.1148	0.981437	58.6294	2.6e-05	-3.51091	0.998672	2.84313	61.4725	1.93e-142
rs111593670	0.000523984	10.576	0.989094	53.0572	2.35e-05	-3.3556	0.998802	2.25952	55.3167	4.09e-145
rs145166077	0.00100439	10.6259	0.979302	53.3475	4.35e-05	0.0351646	0.997783	-3.05517	50.2923	2.69e-147
rs2744832	0.000158266	9.83109	0.996681	45.3107	7.48e-06	-2.26382	0.999618	-1.37368	43.9371	4.68e-150
rs140155847	0.00170905	9.31719	0.965284	40.2179	8.19e-05	-0.856376	0.995836	-2.37547	37.8424	1.05e-152
rs145328982	0.000766852	8.86549	0.984119	36.603	2.93e-05	-2.28325	0.998505	-0.650094	35.9529	1.59e-153
rs17235675	0.0003492	-8.79969	0.992705	35.9746	1.16e-05	1.96397	0.99941	-1.78989	34.1847	2.72e-154
rs2744831	0.000171778	8.70117	0.996398	34.9057	8.04e-06	-1.82577	0.99959	-2.23312	32.6725	5.99e-155
rs137980110	0.00194047	8.7425	0.960768	35.0972	8.04e-05	-0.691053	0.995911	-2.51192	32.5853	5.49e-155
rs146105300	0.00165631	8.39119	0.96632	32.3249	0.000108714	-1.38741	0.994478	-1.64238	30.6825	8.19e-156
rs61775595	0.000158654	-7.58799	0.996673	25.8402	7.11e-06	3.8162	0.999637	3.31883	29.1591	1.79e-156
rs116203135	0.00153289	8.16199	0.968751	30.5353	9.86e-05	-1.52673	0.994992	-1.4887	29.0466	1.6e-156
rs11121678	0.000159565	-7.40889	0.996653	24.5041	7.09e-06	3.84313	0.999638	3.42029	27.9244	5.2e-157
rs11121675	0.000157661	-7.49277	0.996693	25.1221	7.45e-06	3.66198	0.99962	2.76521	27.8873	5.01e-157
rs12744501	0.000159613	-7.38529	0.996652	24.3302	7.12e-06	3.86401	0.999637	3.50252	27.8327	4.74e-157
rs12029968	0.000159461	-7.39349	0.996656	24.3902	7.12e-06	3.84459	0.999637	3.4278	27.818	4.67e-157
rs11121677	0.000158591	-7.37369	0.996674	24.2423	7.13e-06	3.81146	0.999636	3.30196	27.5442	3.55e-157
rs113305008	0.000159189	-7.35377	0.996661	24.0976	7.11e-06	3.79655	0.999637	3.24362	27.3412	2.9e-157
rs115068131	0.00154723	7.8455	0.968468	28.0771	0.000105042	-1.50014	0.994664	-1.49741	26.5797	1.35e-157
rs12138357	0.000680198	-7.62808	0.985888	26.5529	2.71e-05	2.22791	0.998617	-0.813329	25.7396	5.84e-158
rs2748881	0.0014099	-6.74351	0.971186	20.3089	9.89e-05	1.01053	0.994972	-2.13836	18.1705	3.02e-161
rs2275942	0.00121479	-6.76151	0.975074	20.4433	7.71e-05	-0.792055	0.996079	-2.45825	17.9851	2.51e-161
rs12141233	0.00122394	-6.6831	0.974891	19.9289	8.05e-05	-0.949602	0.995906	-2.30009	17.6288	1.76e-161
rs115259480	0.00169436	6.12651	0.965573	16.4365	0.000102522	-2.76132	0.994791	1.1639	17.6004	1.71e-161
rs3730381	0.00121487	-6.69112	0.975072	19.9816	7.72e-05	-0.79221	0.996073	-2.45737	17.5243	1.58e-161
rs2982376	0.000143592	6.32721	0.996987	17.054	6.79e-06	-2.88582	0.999654	0.178694	17.2327	1.18e-161
rs12145341	0.00124481	-6.6003	0.974474	19.3919	7.87e-05	-0.994124	0.995995	-2.26794	17.124	1.06e-161
rs115629713	0.00180054	6.0108	0.963494	15.7502	0.000107765	-2.81722	0.994526	1.34277	17.093	1.03e-161
rs36067555	0.000467143	-6.62739	0.990265	19.4313	1.92e-05	1.40402	0.99902	-2.47955	16.9517	8.92e-162
rs17235633	0.00121802	-6.6028	0.975009	19.4091	7.72e-05	-0.78778	0.996074	-2.46097	16.9481	8.89e-162
rs111320347	0.00122508	-6.59739	0.974868	19.374	7.72e-05	-0.791497	0.996072	-2.45782	16.9162	8.61e-162
rs12142442	0.00122588	-6.57309	0.974852	19.218	7.72e-05	-0.784141	0.996074	-2.4638	16.7542	7.32e-162
rs148912569	0.0017155	5.9412	0.965158	15.3555	0.000108019	-2.82891	0.994513	1.37669	16.7322	7.16e-162
rs12141961	0.00122268	-6.56028	0.974916	19.1361	7.69e-05	-0.823417	0.996085	-2.43384	16.7023	6.95e-162
rs2275528	0.0012259	-6.55672	0.974852	19.1132	7.72e-05	-0.8088	0.996073	-2.44415	16.6691	6.72e-162
rs17036411	0.00121741	-6.55391	0.975022	19.0955	7.71e-05	-0.820325	0.996077	-2.43536	16.6602	6.66e-162
rs113281911	0.00122509	-6.5519	0.974868	19.0825	7.71e-05	-0.795349	0.996078	-2.45551	16.627	6.44e-162
rs12125835	0.00122513	-6.54462	0.974867	19.036	7.72e-05	-0.802215	0.996072	-2.44934	16.5866	6.19e-162
rs17036418	0.00122436	-6.54589	0.974883	19.0441	7.71e-05	-0.792632	0.996079	-2.45782	16.5863	6.19e-162
rs111748006	0.0012251	-6.54171	0.974868	19.0174	7.72e-05	-0.801988	0.996072	-2.4495	16.5679	6.08e-162
rs12122483	0.00123292	-6.53959	0.974712	19.0037	7.72e-05	-0.799835	0.996072	-2.45124	16.5524	5.98e-162
rs17235612	0.00123293	-6.52759	0.974711	18.9273	7.85e-05	-0.803528	0.996006	-2.4399	16.4874	5.61e-162
rs2982378	0.000143818	6.30331	0.996983	16.9042	6.73e-06	-2.66572	0.999656	-0.435887	16.4683	5.5e-162
rs72871462	0.00122361	-6.51551	0.974898	18.8507	7.71e-05	-0.810171	0.996079	-2.44385	16.4069	5.17e-162
rs3123599	0.000986331	6.5011	0.979666	18.7547	3.85e-05	-1.1247	0.998038	-2.48564	16.2691	4.51e-162
rs17036416	0.00122443	-6.4787	0.974881	18.6175	7.71e-05	-0.820886	0.996078	-2.43491	16.1826	4.13e-162
rs3730379	0.00122368	-6.46069	0.974896	18.504	7.72e-05	-0.799577	0.996072	-2.45145	16.0525	3.63e-162
rs147323179	0.00122679	-6.45331	0.974834	18.4574	7.72e-05	-0.790768	0.996074	-2.45862	15.9988	3.44e-162
rs12133922	0.00109282	-6.4584	0.97752	18.489	7.68e-05	-0.734514	0.996093	-2.50375	15.9853	3.39e-162
rs72856930	0.00122203	-6.44369	0.974929	18.3971	7.7e-05	-0.818901	0.996084	-2.43734	15.9597	3.31e-162
rs141156298	0.00175699	5.6771	0.964345	13.8732	0.000114974	-3.06123	0.994162	2.08651	15.9597	3.31e-162
rs12143812	0.00121668	-6.4408	0.975036	18.379	7.7e-05	-0.787103	0.99608	-2.46233	15.9167	3.17e-162
rs12143194	0.00122522	-6.434	0.974865	18.3362	7.72e-05	-0.78778	0.996074	-2.46097	15.8752	3.04e-162
rs2788564	0.000143914	6.24209	0.996981	16.5216	6.76e-06	-2.52446	0.999655	-0.800587	15.7211	2.6e-162
rs2744833	0.000143933	6.27498	0.99698	16.7269	6.86e-06	-2.40159	0.99965	-1.09561	15.6313	2.38e-162
rs2788562	0.000141989	6.37839	0.997021	17.3732	6.8e-06	-2.09911	0.999653	-1.78027	15.5929	2.29e-162
rs17036461	0.00121822	-6.38799	0.975005	18.0487	7.7e-05	-0.793485	0.996081	-2.45741	15.5913	2.29e-162
rs12119863	0.00123867	-6.38501	0.974596	18.0299	7.72e-05	-0.787613	0.996074	-2.4611	15.5688	2.24e-162
rs17036421	0.00122687	-6.3849	0.974832	18.0294	7.74e-05	-0.73445	0.996064	-2.50021	15.5292	2.15e-162
rs12116962	0.00119478	-6.37119	0.975475	17.9442	7.72e-05	-0.826666	0.996073	-2.42956	15.5147	2.12e-162
rs61045524	0.00125157	-6.33801	0.974339	17.7384	7.87e-05	-1.0337	0.995999	-2.22847	15.5099	2.11e-162
rs2788563	0.000143611	6.18418	0.996987	16.162	6.78e-06	-2.57949	0.999654	-0.658558	15.5035	2.1e-162
rs12143731	0.00123551	-6.36969	0.97466	17.9347	7.7e-05	-0.826053	0.996085	-2.43164	15.5031	2.09e-162
rs2273127	0.00125077	-6.33158	0.974355	17.6987	7.86e-05	-1.02593	0.996	-2.23656	15.4622	2.01e-162
rs72871468	0.00122529	-6.36821	0.974864	17.9256	7.74e-05	-0.758446	0.996061	-2.48196	15.4437	1.97e-162
rs72871423	0.00112091	-6.36789	0.976956	17.9226	7.65e-05	-0.723811	0.996106	-2.51326	15.4094	1.91e-162
rs72871414	0.00109133	-6.3611	0.97755	17.8794	7.7e-05	-0.772026	0.996084	-2.4745	15.4049	1.9e-162
rs56797473	0.00123238	-6.353	0.974722	17.8313	7.69e-05	-0.824117	0.996085	-2.43327	15.398	1.89e-162
rs12131652	0.0011331	-6.32379	0.976711	17.6496	7.86e-05	-0.985415	0.996004	-2.27761	15.372	1.84e-162
rs12117492	0.00112092	-6.36309	0.976956	17.8928	7.65e-05	-0.708079	0.996107	-2.52461	15.3682	1.83e-162
rs72856978	0.00123161	-6.3408	0.974738	17.7558	7.7e-05	-0.846871	0.996082	-2.41396	15.3419	1.78e-162
rs72856980	0.00123161	-6.3408	0.974738	17.7558	7.7e-05	-0.825022	0.996085	-2.43248	15.3233	1.75e-162
rs72856942	0.00124998	-6.30978	0.97437	17.5645	7.86e-05	-1.00753	0.996	-2.25519	15.3093	1.73e-162
rs17848585	0.00123162	-6.33739	0.974737	17.7348	7.7e-05	-0.823959	0.996085	-2.43333	15.3014	1.71e-162
rs113604121	0.00121136	-6.33842	0.975143	17.7411	7.74e-05	-0.764067	0.996063	-2.47792	15.2632	1.65e-162
rs72871479	0.00122615	-6.33309	0.974847	17.7082	7.7e-05	-0.793383	0.996081	-2.45749	15.2507	1.63e-162
rs17036427	0.00122615	-6.33309	0.974847	17.7082	7.7e-05	-0.793229	0.996081	-2.45761	15.2506	1.63e-162
rs76603090	0.00122616	-6.32939	0.974847	17.6854	7.71e-05	-0.815569	0.996079	-2.43939	15.246	1.62e-162
rs139323066	0.0012308	-6.33139	0.974754	17.6977	7.72e-05	-0.791556	0.996074	-2.45805	15.2397	1.61e-162
rs17036414	0.00125896	-6.3003	0.974191	17.5061	7.89e-05	-0.984978	0.995988	-2.27604	15.2301	1.59e-162
rs2273335	0.00112831	-6.29948	0.976807	17.4996	7.9e-05	-0.983823	0.995981	-2.27636	15.2232	1.58e-162
rs12354299	0.00123621	-6.332	0.974646	17.7015	7.71e-05	-0.756783	0.996078	-2.48535	15.2161	1.57e-162
rs6666361	0.00123163	-6.31972	0.974737	17.6257	7.7e-05	-0.826143	0.996085	-2.43155	15.1942	1.54e-162
rs149567850	0.00146874	6.2598	0.970019	17.2516	8.05e-05	-1.17754	0.995905	-2.05859	15.193	1.54e-162
rs2982379	0.000145162	6.1938	0.996955	16.2261	6.86e-06	-2.41832	0.99965	-1.05569	15.1704	1.5e-162
rs2275526	0.00126808	-6.289	0.974009	17.4368	7.89e-05	-0.986169	0.995986	-2.27463	15.1621	1.49e-162
rs11121701	0.00123164	-6.31131	0.974737	17.5739	7.7e-05	-0.819724	0.996084	-2.43669	15.1372	1.45e-162
rs10492975	0.00124517	-6.2822	0.974467	17.3953	7.87e-05	-0.983545	0.995997	-2.27867	15.1166	1.42e-162
rs2024626	0.00123239	-6.3047	0.974722	17.5333	7.7e-05	-0.83412	0.996082	-2.42457	15.1087	1.41e-162
rs11121700	0.00123165	-6.3016	0.974737	17.5143	7.7e-05	-0.847342	0.996082	-2.41353	15.1007	1.4e-162
rs12132215	0.00126311	-6.27119	0.974108	17.3279	7.88e-05	-0.990775	0.995994	-2.27109	15.0568	1.34e-162
rs72856963	0.00123088	-6.294	0.974752	17.4676	7.7e-05	-0.821224	0.996085	-2.43555	15.0321	1.31e-162
rs72856979	0.00126147	-6.26429	0.974141	17.2857	7.88e-05	-0.991076	0.995994	-2.27082	15.0149	1.29e-162
rs58791678	0.00123088	-6.29101	0.974752	17.4493	7.7e-05	-0.818746	0.996084	-2.43745	15.0118	1.28e-162
rs17235598	0.00122542	-6.29101	0.974861	17.4493	7.7e-05	-0.793181	0.996081	-2.45765	14.9916	1.26e-162
rs12133655	0.00122542	-6.29101	0.974861	17.4493	7.7e-05	-0.792615	0.996081	-2.45808	14.9912	1.26e-162
rs12134432	0.00112175	-6.29539	0.976939	17.4742	7.67e-05	-0.753412	0.9961	-2.4907	14.9835	1.25e-162
rs12137303	0.00122464	-6.28632	0.974877	17.4205	7.71e-05	-0.809172	0.99608	-2.44472	14.9758	1.24e-162
rs113220478	0.00123089	-6.28261	0.974752	17.3978	7.7e-05	-0.833218	0.996084	-2.42561	14.9722	1.23e-162
rs17552394	0.00111038	-6.29029	0.977168	17.4424	7.71e-05	-0.771274	0.99608	-2.47457	14.9678	1.23e-162
rs57071506	0.00122542	-6.28552	0.974861	17.4156	7.7e-05	-0.793181	0.996081	-2.45765	14.958	1.21e-162
rs2300090	0.00123089	-6.27951	0.974752	17.3788	7.7e-05	-0.818819	0.996084	-2.43739	14.9414	1.19e-162
rs72856953	0.00123089	-6.2782	0.974752	17.3708	7.7e-05	-0.820843	0.996084	-2.43579	14.935	1.19e-162
rs72856951	0.00123089	-6.2782	0.974752	17.3708	7.7e-05	-0.819324	0.996084	-2.437	14.9338	1.19e-162
rs12122675	0.00122933	-6.28	0.974783	17.3818	7.7e-05	-0.793774	0.996081	-2.45718	14.9246	1.17e-162
rs111451231	0.00122933	-6.28	0.974783	17.3818	7.7e-05	-0.793452	0.996081	-2.45743	14.9244	1.17e-162
rs75801427	0.0012309	-6.27451	0.974752	17.3482	7.7e-05	-0.819216	0.996084	-2.43709	14.9111	1.16e-162
rs2536	0.00115643	-6.28131	0.976243	17.3888	7.72e-05	-0.763977	0.996071	-2.479	14.9098	1.16e-162
rs2273336	0.00109072	-6.27961	0.977563	17.3758	7.75e-05	-0.768919	0.996058	-2.47358	14.9023	1.15e-162
rs12118640	0.00122855	-6.2756	0.974799	17.3549	7.7e-05	-0.791008	0.996081	-2.45936	14.8955	1.14e-162
rs17036441	0.00122543	-6.2752	0.974861	17.3525	7.7e-05	-0.793424	0.996081	-2.45746	14.895	1.14e-162
rs113604953	0.00122543	-6.2752	0.974861	17.3525	7.7e-05	-0.79339	0.996081	-2.45749	14.895	1.14e-162
rs10864491	0.00122777	-6.27439	0.974814	17.3475	7.7e-05	-0.793342	0.996081	-2.45752	14.89	1.13e-162
rs12122678	0.00122934	-6.27191	0.974783	17.3323	7.7e-05	-0.793774	0.996081	-2.45718	14.8751	1.12e-162
rs12126654	0.00111273	-6.27221	0.97712	17.3315	7.71e-05	-0.774223	0.996078	-2.47203	14.8595	1.1e-162
rs41274502	0.00112764	-6.2391	0.976821	17.1298	7.9e-05	-0.977825	0.995981	-2.2822	14.8476	1.09e-162
rs74216125	0.00126151	-6.23219	0.97414	17.0904	7.88e-05	-0.993392	0.995993	-2.26838	14.822	1.06e-162
rs72856944	0.0012317	-6.25779	0.974736	17.2461	7.7e-05	-0.819347	0.996084	-2.43698	14.8091	1.05e-162
rs2878372	0.00122623	-6.259	0.974845	17.2534	7.7e-05	-0.793181	0.996081	-2.45765	14.7958	1.03e-162
rs10864494	0.00123087	-6.2534	0.974752	17.2193	7.7e-05	-0.819784	0.996084	-2.4367	14.7826	1.02e-162
rs138581811	0.00123801	-6.26268	0.97461	17.276	7.74e-05	-0.741759	0.996064	-2.49472	14.7813	1.02e-162
rs12117241	0.00115722	-6.25639	0.976227	17.2364	7.72e-05	-0.78168	0.996074	-2.46575	14.7706	1.01e-162
rs12139042	0.00119218	-6.2179	0.975527	17.003	7.88e-05	-1.01506	0.995989	-2.24628	14.7567	9.93e-163
rs17036445	0.00122624	-6.2469	0.974845	17.1797	7.7e-05	-0.793341	0.996081	-2.45752	14.7222	9.59e-163
rs12116957	0.00121082	-6.24768	0.975153	17.1843	7.68e-05	-0.772669	0.996091	-2.47494	14.7094	9.47e-163
rs72856947	0.00123171	-6.24491	0.974736	17.1676	7.68e-05	-0.782762	0.99609	-2.46699	14.7006	9.39e-163
rs2273339	0.00109008	-6.24619	0.977576	17.1712	7.75e-05	-0.769411	0.996058	-2.47321	14.698	9.36e-163
rs2273337	0.00109008	-6.24619	0.977576	17.1712	7.75e-05	-0.769394	0.996058	-2.47323	14.698	9.36e-163
rs72871405	0.00109008	-6.24619	0.977576	17.1712	7.75e-05	-0.769171	0.996058	-2.4734	14.6978	9.36e-163
rs36082362	0.00141433	6.22122	0.971098	17.0205	9.03e-05	-0.859646	0.995408	-2.32394	14.6966	9.35e-163
rs12121866	0.00122703	-6.24049	0.974829	17.1407	7.7e-05	-0.797826	0.996082	-2.45402	14.6867	9.26e-163
rs114695938	0.00143007	6.2143	0.970786	16.9781	9.09e-05	-0.883746	0.995379	-2.29986	14.6783	9.18e-163
rs72871498	0.00122703	-6.23949	0.974829	17.1346	7.7e-05	-0.793342	0.996081	-2.45752	14.6771	9.17e-163
rs4534388	0.00122625	-6.23841	0.974845	17.128	7.7e-05	-0.793424	0.996081	-2.45746	14.6706	9.11e-163
rs17036297	0.00109008	-6.24149	0.977576	17.1425	7.75e-05	-0.769386	0.996058	-2.47324	14.6693	9.1e-163
rs113904925	0.00122703	-6.23521	0.974829	17.1086	7.7e-05	-0.793341	0.996081	-2.45752	14.651	8.93e-163
rs12130110	0.00126236	-6.2079	0.974123	16.9432	7.92e-05	-0.937408	0.99597	-2.31944	14.6238	8.69e-163
rs112467639	0.00111206	-6.22799	0.977134	17.0614	7.71e-05	-0.762696	0.996079	-2.48096	14.5805	8.33e-163
rs72856940	0.00123254	-6.21161	0.974719	16.9655	7.7e-05	-0.819302	0.996084	-2.43702	14.5284	7.9e-163
rs2076656	0.00126239	-6.18079	0.974123	16.7796	7.88e-05	-0.991009	0.995994	-2.27088	14.5087	7.75e-163
rs12119026	0.00128704	-6.21191	0.973631	16.9673	7.72e-05	-0.787342	0.996074	-2.46132	14.506	7.73e-163
rs17036331	0.00115238	-6.1845	0.976324	16.7996	7.82e-05	-0.934195	0.996022	-2.32887	14.4707	7.46e-163
rs11121714	0.00140953	6.1821	0.971193	16.7851	9.02e-05	-0.85013	0.995415	-2.33281	14.4523	7.32e-163
rs140436377	0.00111208	-6.2047	0.977133	16.9199	7.76e-05	-0.772203	0.996052	-2.47032	14.4496	7.3e-163
rs6685758	0.00140709	6.17951	0.971242	16.7697	9.02e-05	-0.857551	0.995416	-2.32655	14.4431	7.26e-163
rs12131787	0.00110637	-6.20272	0.977248	16.9076	7.69e-05	-0.772438	0.996085	-2.47436	14.4333	7.19e-163
rs3737621	0.00111023	-6.20109	0.977171	16.898	7.76e-05	-0.772384	0.996052	-2.47018	14.4278	7.15e-163
rs12145459	0.00118223	-6.16201	0.975726	16.6651	7.87e-05	-0.996868	0.995996	-2.26531	14.3998	6.95e-163
rs17036353	0.00118978	-6.16751	0.975575	16.6984	7.88e-05	-0.94033	0.995991	-2.31924	14.3792	6.81e-163
rs12127428	0.00110709	-6.19331	0.977234	16.8507	7.7e-05	-0.772202	0.996084	-2.47434	14.3763	6.79e-163
rs72470193	0.00110639	-6.19291	0.977248	16.8482	7.7e-05	-0.771844	0.996084	-2.47469	14.3735	6.77e-163
rs2744837	0.000144745	6.0628	0.996963	15.4244	6.88e-06	-2.40537	0.999649	-1.08522	14.3392	6.54e-163
rs116278259	0.00124051	-6.17348	0.97456	16.7354	7.71e-05	-0.801671	0.996076	-2.45019	14.2853	6.2e-163
rs12129722	0.00110383	-6.17641	0.977299	16.7483	7.7e-05	-0.771621	0.996085	-2.4749	14.2734	6.12e-163
rs3753237	0.00115017	-6.12761	0.976369	16.4576	7.91e-05	-1.0493	0.995978	-2.20965	14.2479	5.97e-163
rs72871483	0.00121401	-6.1696	0.97509	16.7117	7.69e-05	-0.785811	0.996086	-2.46409	14.2476	5.97e-163
rs12117032	0.00118253	-6.129	0.97572	16.4672	7.87e-05	-0.995574	0.995997	-2.26676	14.2005	5.69e-163
rs61773703	0.000491606	-6.1007	0.989761	16.128	1.74e-05	1.77572	0.999113	-1.93879	14.1892	5.63e-163
rs12118686	0.00110642	-6.1571	0.977247	16.6321	7.75e-05	-0.769325	0.996058	-2.47328	14.1588	5.46e-163
rs111768582	0.00122713	-6.14669	0.974827	16.5744	7.7e-05	-0.817656	0.996082	-2.43811	14.1363	5.34e-163
rs113242293	0.00110713	-6.1529	0.977233	16.6069	7.74e-05	-0.772823	0.996065	-2.47141	14.1355	5.34e-163
rs146413101	0.00127173	-6.11489	0.973936	16.3851	7.89e-05	-0.989623	0.995987	-2.2714	14.1137	5.22e-163
rs112145252	0.00114385	-6.1109	0.976495	16.3574	7.9e-05	-1.01075	0.99598	-2.24951	14.1079	5.19e-163
rs12118083	0.00116024	-6.14571	0.976167	16.5664	7.72e-05	-0.787389	0.996074	-2.46128	14.1052	5.18e-163
rs144662222	0.00113327	-6.1165	0.976708	16.3903	7.89e-05	-0.962106	0.995984	-2.29776	14.0925	5.11e-163
rs2095973	0.0011071	-6.14418	0.977233	16.5545	7.7e-05	-0.772059	0.996085	-2.4746	14.0799	5.05e-163
rs144895727	0.00140698	6.1152	0.971244	16.3857	8.99e-05	-0.861865	0.995429	-2.32426	14.0615	4.95e-163
rs72870088	0.00110573	-6.1417	0.977261	16.5396	7.75e-05	-0.762145	0.996059	-2.4789	14.0607	4.95e-163
rs17036444	0.00126082	-6.10761	0.974154	16.3416	7.89e-05	-0.971922	0.995989	-2.28892	14.0527	4.91e-163
rs112496635	0.00122716	-6.115	0.974827	16.385	7.69e-05	-0.831503	0.996089	-2.42761	13.9574	4.46e-163
rs12117270	0.00116495	-6.12161	0.976072	16.4223	7.72e-05	-0.765432	0.996071	-2.47788	13.9445	4.41e-163
rs12137491	0.00116496	-6.11459	0.976072	16.3804	7.72e-05	-0.787389	0.996074	-2.46128	13.9191	4.3e-163
rs112320796	0.00110669	-6.11029	0.977242	16.3516	7.76e-05	-0.772634	0.996052	-2.46999	13.8816	4.14e-163
rs12122160	0.00116495	-6.0682	0.976072	16.1046	7.95e-05	-1.01968	0.995958	-2.2377	13.8669	4.08e-163
rs17235654	0.00115048	-6.11021	0.976362	16.3536	7.7e-05	-0.748871	0.996085	-2.49213	13.8615	4.06e-163
rs12122575	0.0011628	-6.09989	0.976115	16.2927	7.7e-05	-0.807379	0.996081	-2.4463	13.8464	4e-163
rs17229277	0.0011689	-6.1045	0.975993	16.3205	7.73e-05	-0.763772	0.99607	-2.47901	13.8414	3.98e-163
rs3737620	0.00110568	-6.10098	0.977262	16.296	7.74e-05	-0.744882	0.996061	-2.4921	13.8039	3.83e-163
rs17036291	0.00110506	-6.09461	0.977274	16.2579	7.75e-05	-0.769315	0.996058	-2.47329	13.7846	3.76e-163
rs12124598	0.00115893	-6.0899	0.976193	16.2331	7.7e-05	-0.801414	0.996081	-2.45111	13.782	3.75e-163
rs112387779	0.00110639	-6.0915	0.977248	16.2395	7.75e-05	-0.769407	0.996058	-2.47322	13.7663	3.69e-163
rs72870086	0.00110578	-6.0891	0.97726	16.2252	7.75e-05	-0.78359	0.996058	-2.46229	13.7629	3.68e-163
rs12140947	0.00117051	-6.08119	0.975961	16.1819	7.72e-05	-0.78737	0.996074	-2.4613	13.7206	3.52e-163
rs3737619	0.00110578	-6.0824	0.97726	16.1854	7.75e-05	-0.76934	0.996058	-2.47327	13.7121	3.49e-163
rs12118762	0.00110578	-6.08171	0.97726	16.1813	7.75e-05	-0.769213	0.996058	-2.47337	13.7079	3.48e-163
rs17036539	0.00121946	-6.08019	0.974981	16.1778	7.68e-05	-0.772696	0.996091	-2.47493	13.7029	3.46e-163
rs3765902	0.00110579	-6.07809	0.97726	16.1597	7.75e-05	-0.769932	0.996058	-2.47282	13.6869	3.41e-163
rs2273338	0.00110579	-6.07809	0.97726	16.1597	7.75e-05	-0.769394	0.996058	-2.47323	13.6865	3.41e-163
rs17036295	0.00110579	-6.07809	0.97726	16.1597	7.75e-05	-0.769353	0.996058	-2.47326	13.6864	3.41e-163
rs12119523	0.00110579	-6.07739	0.97726	16.1556	7.75e-05	-0.76915	0.996058	-2.47342	13.6822	3.39e-163
rs2275522	0.001165	-6.07041	0.976071	16.1177	7.71e-05	-0.793656	0.996077	-2.45672	13.661	3.32e-163
rs12137958	0.00117052	-6.07299	0.975961	16.1333	7.72e-05	-0.763482	0.996071	-2.47938	13.6539	3.3e-163
rs10864489	0.00114702	-6.0359	0.976432	15.9128	7.9e-05	-1.00095	0.995979	-2.25917	13.6536	3.3e-163
rs12117898	0.0011058	-6.06638	0.977259	16.0902	7.75e-05	-0.769271	0.996058	-2.47332	13.6169	3.18e-163
rs12128681	0.00110723	-6.06119	0.977231	16.0596	7.75e-05	-0.769185	0.996058	-2.47339	13.5862	3.08e-163
rs113227663	0.00153046	6.037	0.968799	15.9205	9.08e-05	-0.81621	0.995383	-2.35741	13.563	3.01e-163
rs3737618	0.00110511	-6.04809	0.977273	15.9819	7.75e-05	-0.769329	0.996058	-2.47328	13.5087	2.85e-163
rs17036294	0.00110653	-6.03951	0.977245	15.9314	7.75e-05	-0.769353	0.996058	-2.47326	13.4581	2.71e-163
rs3120821	0.000142354	5.85002	0.997013	14.1534	6.72e-06	-2.5524	0.999657	-0.732789	13.4206	2.61e-163
rs17036458	0.00125929	-5.99639	0.974184	15.6859	7.88e-05	-0.971662	0.995989	-2.28918	13.3967	2.55e-163
rs12121227	0.00112964	-6.0273	0.976781	15.861	7.75e-05	-0.769136	0.996058	-2.47343	13.3876	2.53e-163
rs17229291	0.0011729	-6.01629	0.975913	15.7989	7.72e-05	-0.770945	0.996073	-2.47396	13.3249	2.37e-163
rs2993668	0.000142685	5.88448	0.997006	14.3561	6.65e-06	-2.43416	0.999661	-1.03263	13.3234	2.37e-163
rs6695465	0.00146794	5.9848	0.970035	15.6184	9.02e-05	-0.866671	0.995414	-2.31849	13.2999	2.31e-163
rs111932341	0.00150744	5.9759	0.969254	15.5657	9.07e-05	-0.8685	0.995389	-2.31427	13.2514	2.2e-163
rs17036304	0.00111516	-5.99069	0.977071	15.645	7.75e-05	-0.769399	0.996058	-2.47322	13.1718	2.04e-163
rs12117235	0.00119822	-5.9435	0.975406	15.3756	7.89e-05	-1.0277	0.995987	-2.23309	13.1425	1.98e-163
rs112986035	0.00117061	-5.9772	0.975959	15.57	7.7e-05	-0.813921	0.996082	-2.44116	13.1288	1.95e-163
rs17229284	0.00119739	-5.93959	0.975422	15.3529	7.9e-05	-0.956704	0.995984	-2.3029	13.05	1.8e-163
rs61047802	0.00117143	-5.95718	0.975942	15.4535	7.7e-05	-0.814973	0.996082	-2.44033	13.0131	1.74e-163
rs10864492	0.00118837	-5.9139	0.975603	15.2038	7.87e-05	-0.994174	0.995997	-2.26812	12.9357	1.61e-163
rs112649098	0.00110932	-5.9483	0.977189	15.3973	7.75e-05	-0.769425	0.996058	-2.4732	12.9241	1.59e-163
rs12118754	0.0011276	-5.93878	0.976822	15.3435	7.84e-05	-0.817241	0.996014	-2.42984	12.9137	1.57e-163
rs187632336	0.00153053	5.91181	0.968798	15.1959	9.11e-05	-0.840929	0.99537	-2.33562	12.8603	1.49e-163
rs11121697	0.00116987	-5.9294	0.975974	15.2922	7.7e-05	-0.807687	0.996081	-2.44606	12.8462	1.47e-163
rs17235682	0.00120326	-5.9028	0.975305	15.1407	7.9e-05	-0.964892	0.995983	-2.29502	12.8457	1.47e-163
rs2076658	0.00114087	-5.9233	0.976555	15.2549	7.7e-05	-0.803953	0.996081	-2.44908	12.8058	1.41e-163
rs12143172	0.00116988	-5.91948	0.975973	15.2349	7.7e-05	-0.807453	0.996081	-2.44624	12.7886	1.39e-163
rs10864493	0.00116988	-5.91948	0.975973	15.2349	7.7e-05	-0.806321	0.996081	-2.44714	12.7877	1.39e-163
rs12122254	0.00118351	-5.84091	0.9757	14.7849	7.96e-05	-1.05172	0.995953	-2.20409	12.5808	1.13e-163
rs137896651	0.00274795	5.90141	0.945335	15.0081	0.000130894	-0.265571	0.993359	-2.47222	12.5359	1.08e-163
rs74649884	0.000248945	-6.1647	0.994789	16.2743	1.05e-05	-0.241013	0.999466	-3.73853	12.5358	1.08e-163
rs12133688	0.00116859	-5.85679	0.975999	14.8745	7.72e-05	-0.754835	0.99607	-2.4858	12.3887	9.3e-164
rs61560478	0.000248769	-6.1309	0.994792	16.0673	1.05e-05	-0.218711	0.999466	-3.74404	12.3232	8.71e-164
rs12120449	0.0010381	-5.82531	0.978622	14.6817	7.66e-05	-0.875135	0.996104	-2.39241	12.2893	8.42e-164
rs41274510	0.00125988	5.89931	0.974173	15.1234	5.47e-05	-0.435717	0.997212	-2.84664	12.2767	8.32e-164
rs2993665	0.00014263	5.67962	0.997008	13.175	6.66e-06	-2.43628	0.99966	-1.02645	12.1485	7.32e-164
rs3124629	0.000142848	5.6852	0.997003	13.2073	6.64e-06	-2.39734	0.999661	-1.12227	12.085	6.87e-164
rs12121163	0.00110856	-5.77109	0.977204	14.3825	7.75e-05	-0.769278	0.996058	-2.47332	11.9092	5.76e-164
rs2982380	0.00014265	5.63802	0.997007	12.9403	6.65e-06	-2.41519	0.999661	-1.0785	11.8618	5.49e-164
rs2993667	0.000142771	5.61928	0.997005	12.8355	6.65e-06	-2.43146	0.999661	-1.03918	11.7963	5.14e-164
rs2993664	0.00014259	5.6016	0.997008	12.7361	6.67e-06	-2.4435	0.99966	-1.00822	11.7278	4.8e-164
rs11805274	0.000244822	-6.02522	0.994875	15.4218	1.05e-05	-0.205955	0.999464	-3.74417	11.6777	4.57e-164
rs12142212	0.00114678	-5.7286	0.976437	14.1478	7.7e-05	-0.772167	0.996083	-2.47425	11.6735	4.55e-164
rs2993666	0.000142759	5.59779	0.997005	12.7153	6.65e-06	-2.40448	0.99966	-1.10421	11.6111	4.27e-164
rs139055895	0.00150898	5.69161	0.969223	13.9582	9.18e-05	-0.786896	0.995335	-2.37564	11.5826	4.15e-164
rs3124631	0.00014248	5.50441	0.997011	12.1976	6.72e-06	-2.52743	0.999657	-0.79581	11.4018	3.47e-164
rs3124630	0.000142482	5.4992	0.997011	12.169	6.72e-06	-2.52947	0.999657	-0.790634	11.3784	3.39e-164
rs77115737	0.00142178	5.6411	0.97095	13.6794	9.73e-05	-0.824412	0.995054	-2.31644	11.363	3.33e-164
rs6700886	0.000218715	2.55921	0.995419	0.566888	1.12e-05	-5.37854	0.999427	10.7235	11.2904	3.1e-164
rs74657547	0.00145739	5.64669	0.970244	13.7108	9.15e-05	-0.725192	0.99535	-2.42372	11.2871	3.09e-164
rs1281034	0.00103576	5.032	0.978669	10.4667	5.9e-05	-2.72535	0.996997	0.798512	11.2652	3.02e-164
rs74685918	0.00150905	5.635	0.969222	13.6475	9.17e-05	-0.769919	0.995338	-2.3891	11.2584	3e-164
rs1281032	0.00100982	5.23229	0.979192	11.4674	5.72e-05	-2.31531	0.997089	-0.247182	11.2202	2.89e-164
rs11121589	0.000224412	2.4503	0.9953	0.307785	1.12e-05	-5.39363	0.999428	10.8045	11.1123	2.6e-164
rs11121588	0.000224409	2.45821	0.9953	0.327109	1.12e-05	-5.38476	0.999428	10.7568	11.0839	2.52e-164
rs72871470	0.00107768	-5.62811	0.977825	13.5822	7.69e-05	-0.7291	0.996087	-2.50693	11.0753	2.5e-164
rs61775593	0.000244948	-5.91839	0.994872	14.7874	1.05e-05	-0.210586	0.999464	-3.74319	11.0442	2.42e-164
rs10746495	0.000224574	2.4454	0.995296	0.296212	1.12e-05	-5.35984	0.999427	10.6234	10.9196	2.14e-164
rs10864463	0.000223927	2.4643	0.99531	0.340995	1.12e-05	-5.34421	0.999428	10.5387	10.8797	2.06e-164
rs2480772	0.000223948	2.3923	0.99531	0.16703	1.12e-05	-5.37587	0.999429	10.7075	10.8745	2.05e-164
rs6700023	0.0002244	2.4203	0.9953	0.235057	1.12e-05	-5.36059	0.999429	10.6261	10.8612	2.02e-164
rs2506900	0.000223981	2.4041	0.995309	0.195247	1.12e-05	-5.36744	0.999429	10.6627	10.8579	2.01e-164
rs4240915	0.00022446	2.45649	0.995299	0.323027	1.12e-05	-5.33677	0.999428	10.4992	10.8222	1.94e-164
rs2480771	0.000224463	2.3949	0.995299	0.174337	1.12e-05	-5.3626	0.999429	10.6368	10.8111	1.92e-164
rs6658073	0.000224595	2.40499	0.995296	0.198715	1.12e-05	-5.35608	0.999427	10.6031	10.8018	1.9e-164
rs2480773	0.000223981	2.3902	0.995309	0.162087	1.12e-05	-5.36307	0.999429	10.639	10.8011	1.9e-164
rs4846233	0.000224056	2.4262	0.995307	0.24853	1.12e-05	-5.34533	0.999428	10.5448	10.7934	1.89e-164
rs4846232	0.000224463	2.3933	0.995299	0.17052	1.12e-05	-5.35898	0.999428	10.6175	10.7881	1.88e-164
rs4846230	0.000224385	2.3537	0.9953	0.0768044	1.12e-05	-5.37517	0.999429	10.7042	10.781	1.86e-164
rs11121584	0.000224412	2.42271	0.9953	0.24088	1.12e-05	-5.33813	0.999428	10.5064	10.7473	1.8e-164
rs4846231	0.000224568	2.3708	0.995297	0.117386	1.12e-05	-5.3597	0.999429	10.6213	10.7387	1.79e-164
rs143882115	0.000763837	-5.55649	0.984181	13.1198	7.72e-05	-0.791394	0.996074	-2.45813	10.6617	1.65e-164
rs12125861	0.00120127	-5.5354	0.975345	13.0912	7.75e-05	-0.769074	0.996058	-2.47348	10.6177	1.58e-164
rs12144023	0.00100452	-5.5394	0.979299	13.0861	7.59e-05	-0.786699	0.996136	-2.4698	10.6163	1.58e-164
rs11121585	0.000220558	2.27739	0.99538	-0.107423	1.12e-05	-5.37686	0.999427	10.7143	10.6069	1.57e-164
rs12142905	0.00119518	-5.51462	0.975467	12.9786	7.18e-05	-0.902489	0.996347	-2.40032	10.5783	1.52e-164
rs61773661	0.000743975	-5.68069	0.984586	13.8002	2.73e-05	0.356425	0.998605	-3.22405	10.5761	1.52e-164
rs61777208	0.000222923	-2.49741	0.995331	0.42057	1.13e-05	5.26552	0.999425	10.1247	10.5453	1.47e-164
rs35612158	0.000225883	-2.54029	0.995269	0.534456	1.13e-05	5.22794	0.999425	9.92702	10.4615	1.35e-164
rs2480775	0.000223993	2.4543	0.995309	0.31665	1.13e-05	-5.26907	0.999425	10.143	10.4596	1.35e-164
rs4845936	0.000226259	-2.46259	0.995261	0.341817	1.13e-05	5.26348	0.999424	10.114	10.4558	1.35e-164
rs75909850	0.00113488	-5.492	0.976676	12.8502	7.73e-05	-0.835829	0.996066	-2.42111	10.429	1.31e-164
rs115775964	0.00158704	5.59842	0.967683	13.4486	4.32e-05	-0.268574	0.997799	-3.02345	10.4252	1.31e-164
rs4845980	0.000807821	-5.48631	0.983285	12.7525	3.4e-05	1.2947	0.998267	-2.34215	10.4104	1.29e-164
rs61777207	0.000226728	-2.3952	0.995252	0.179898	1.13e-05	5.27515	0.999425	10.1754	10.3553	1.22e-164
rs144837213	0.00306063	4.2391	0.939491	7.03885	0.000170728	-3.38602	0.991356	3.30758	10.3464	1.21e-164
rs10157111	0.00022557	-2.4973	0.995276	0.426014	1.13e-05	5.22063	0.999425	9.88869	10.3147	1.17e-164
rs10157119	0.000227174	-2.55479	0.995242	0.573965	1.13e-05	5.16575	0.999424	9.60486	10.1788	1.02e-164
rs12128630	0.000226087	-2.40671	0.995265	0.206024	1.12e-05	5.23415	0.999426	9.95881	10.1648	1.01e-164
rs12144004	0.00121627	-5.41292	0.975044	12.4389	7.34e-05	-1.02237	0.996265	-2.27437	10.1645	1.01e-164
rs1281027	0.00103445	4.9707	0.978696	10.1663	5.78e-05	-2.40942	0.997056	-0.0198315	10.1465	9.88e-165
rs12121277	0.00105468	-5.44299	0.978288	12.5765	7.61e-05	-0.76108	0.99613	-2.48879	10.0877	9.32e-165
rs7549287	0.00110063	5.13371	0.977363	10.9851	6.03e-05	-1.97744	0.996929	-0.943813	10.0413	8.89e-165
rs1281030	0.00103336	4.934	0.978718	9.98821	5.79e-05	-2.4263	0.997051	0.0215715	10.0098	8.62e-165
rs12144048	0.00102484	-5.4103	0.978889	12.3977	7.09e-05	-0.871807	0.99639	-2.43343	9.96428	8.23e-165
rs12122605	0.000985558	-5.3969	0.979682	12.3192	7.57e-05	-0.766928	0.99615	-2.48687	9.83236	7.22e-165
rs2506897	0.000225198	2.3105	0.995283	-0.0217153	1.13e-05	-5.20976	0.999421	9.83569	9.81397	7.09e-165
rs2988398	0.000225075	2.32571	0.995286	0.0130941	1.13e-05	-5.19565	0.999421	9.76227	9.77536	6.82e-165
rs12124629	0.00104015	-5.38429	0.978581	12.2631	7.6e-05	-0.757478	0.996133	-2.4918	9.77129	6.79e-165
rs1281031	0.000976475	4.96829	0.979866	10.1408	5.65e-05	-2.26209	0.997121	-0.373925	9.76685	6.76e-165
rs2506898	0.000225183	2.2835	0.995284	-0.0834712	1.13e-05	-5.20815	0.999421	9.82727	9.74379	6.61e-165
rs12140258	0.00120424	-5.35501	0.975285	12.1335	7.27e-05	-0.882794	0.996301	-2.41156	9.72195	6.46e-165
rs1281029	0.000969862	4.96391	0.979999	10.1178	5.65e-05	-2.24253	0.997121	-0.417963	9.69982	6.32e-165
rs1281023	0.00100154	4.96949	0.979359	10.1528	5.76e-05	-2.19651	0.997066	-0.510482	9.64233	5.97e-165
rs143276041	0.00120121	-5.3367	0.975346	12.0377	7.99e-05	-0.823466	0.995935	-2.41497	9.62272	5.85e-165
rs12146126	0.00104018	-5.35189	0.97858	12.0929	7.6e-05	-0.769607	0.996132	-2.48254	9.61033	5.78e-165
rs1281025	0.00103342	4.90128	0.978716	9.83073	5.78e-05	-2.28954	0.997055	-0.300501	9.53023	5.33e-165
rs3737611	0.00102668	-5.32611	0.978852	11.9556	7.57e-05	-0.774042	0.996149	-2.48136	9.47428	5.04e-165
rs12073585	0.000258042	-5.62741	0.994599	13.1377	1.16e-05	-0.252981	0.999408	-3.68431	9.45342	4.94e-165
rs41274516	0.00103855	-5.31058	0.978613	11.8771	7.59e-05	-0.795097	0.996137	-2.46323	9.41385	4.75e-165
rs41274512	0.00103855	-5.31058	0.978613	11.8771	7.59e-05	-0.771405	0.996138	-2.48192	9.39515	4.66e-165
rs12121319	0.00123349	-5.25861	0.9747	11.6382	7.42e-05	-1.03467	0.996224	-2.2563	9.38188	4.6e-165
rs17036452	0.00103042	-5.30071	0.978777	11.8243	7.6e-05	-0.771977	0.996134	-2.48093	9.34337	4.43e-165
rs2480781	0.000224589	2.15901	0.995296	-0.359997	1.13e-05	-5.17806	0.999421	9.67121	9.31122	4.29e-165
rs72856985	0.0012504	-5.21439	0.974362	11.4145	7.51e-05	-1.14578	0.996179	-2.12973	9.2848	4.17e-165
rs59862925	0.00104463	-5.28158	0.97849	11.7279	7.63e-05	-0.732644	0.996116	-2.5081	9.21983	3.91e-165
rs2335276	0.000939882	-5.2458	0.980605	11.521	7.6e-05	-0.733411	0.996136	-2.51007	9.01088	3.17e-165
rs41274498	0.00163017	-5.1341	0.966834	11.0393	8.71e-05	-1.16576	0.99557	-2.03319	9.00609	3.16e-165
rs1281026	0.000973434	4.85921	0.979927	9.61481	5.67e-05	-2.14906	0.997115	-0.621508	8.9933	3.12e-165
rs58667988	0.00104356	-5.23181	0.978512	11.4717	7.6e-05	-0.754216	0.996133	-2.49426	8.97745	3.07e-165
rs1281024	0.000974932	4.86691	0.979897	9.65189	5.65e-05	-2.11621	0.997121	-0.692398	8.9595	3.01e-165
rs17397129	0.000301606	-0.727601	0.993693	-2.27004	1.46e-05	5.42975	0.999256	11.1285	8.85843	2.73e-165
rs17036449	0.00104693	-5.20131	0.978444	11.3167	7.56e-05	-0.776532	0.996152	-2.4797	8.83695	2.67e-165
rs74225573	0.00105717	-5.19061	0.978238	11.2643	7.59e-05	-0.828473	0.996138	-2.43645	8.8278	2.64e-165
rs4846204	0.000303244	-0.625001	0.993659	-2.3363	1.46e-05	5.43504	0.999256	11.157	8.82073	2.62e-165
rs72871484	0.0010375	-5.19761	0.978634	11.296	7.59e-05	-0.762277	0.996139	-2.48906	8.80692	2.59e-165
rs72871466	0.00104029	-5.20168	0.978578	11.3173	7.62e-05	-0.707932	0.996123	-2.52677	8.7905	2.55e-165
rs1281009	0.000909764	5.0334	0.981215	10.4423	4.58e-05	-1.64873	0.997664	-1.67373	8.76853	2.49e-165
rs111634483	0.00104303	-5.18761	0.978523	11.2463	7.6e-05	-0.754161	0.996133	-2.49431	8.75197	2.45e-165
rs12143887	0.00120145	-5.13291	0.975341	10.9972	7.34e-05	-1.02949	0.996264	-2.26689	8.73035	2.4e-165
rs1122112	0.000909324	5.0261	0.981224	10.4061	4.59e-05	-1.64096	0.997663	-1.68614	8.71994	2.37e-165
rs1281007	0.000908944	5.03139	0.981232	10.4321	4.59e-05	-1.61274	0.997661	-1.73164	8.70047	2.33e-165
rs12139158	0.000299373	-0.720201	0.99374	-2.27904	1.45e-05	5.40169	0.999258	10.9752	8.69616	2.32e-165
rs1281012	0.000913883	4.98549	0.981132	10.208	4.57e-05	-1.71131	0.99767	-1.57	8.63796	2.19e-165
rs12137527	0.00029982	-0.616599	0.99373	-2.34711	1.45e-05	5.40284	0.999259	10.9811	8.63394	2.18e-165
rs12136825	0.000924914	-5.17049	0.980908	11.1325	7.64e-05	-0.713056	0.996115	-2.52213	8.6104	2.13e-165
rs1281014	0.000870368	4.99861	0.982014	10.2593	4.58e-05	-1.64144	0.997665	-1.68577	8.5735	2.05e-165
rs17400878	0.000302924	-0.632898	0.993666	-2.33189	1.46e-05	5.38379	0.999256	10.8802	8.5483	2e-165
rs4282823	0.00108738	-5.13389	0.97763	10.9836	7.62e-05	-0.736547	0.996122	-2.50601	8.47757	1.86e-165
rs12354300	0.00104691	-5.12471	0.978444	10.9297	7.6e-05	-0.763869	0.996134	-2.48709	8.44261	1.8e-165
rs12136339	0.000943331	-5.1338	0.980536	10.9519	7.6e-05	-0.731753	0.996136	-2.51128	8.44059	1.79e-165
rs17552387	0.000940974	-5.1282	0.980583	10.9231	7.6e-05	-0.726757	0.996135	-2.51489	8.40819	1.74e-165
rs17401588	0.000303463	-0.4534	0.993655	-2.42788	1.46e-05	5.375	0.999255	10.8335	8.40563	1.73e-165
rs114356769	0.00155269	4.71889	0.96836	9.05501	9.99e-05	-1.99223	0.994926	-0.66738	8.38763	1.7e-165
rs1281006	0.000879508	4.9664	0.981829	10.1045	4.59e-05	-1.61569	0.997661	-1.72695	8.37756	1.68e-165
rs113124929	0.00104091	-5.11211	0.978565	10.8654	7.57e-05	-0.759621	0.99615	-2.49242	8.37295	1.68e-165
rs12119030	0.00105289	-5.11079	0.978324	10.8612	7.6e-05	-0.756748	0.996132	-2.49222	8.36901	1.67e-165
rs147613335	0.000298467	-0.581002	0.993758	-2.37054	1.45e-05	5.34983	0.999258	10.6965	8.32596	1.6e-165
rs17229130	0.00117078	-3.89818	0.975955	5.55131	3.82e-05	3.43314	0.998051	2.76145	8.31276	1.58e-165
rs12144188	0.000987895	-5.0768	0.979635	10.6776	7.78e-05	-0.872899	0.99604	-2.38633	8.29123	1.55e-165
rs72856948	0.0011852	-4.85889	0.975666	9.65921	0.000979771	0.530473	0.952344	-1.38787	8.27134	1.51e-165
rs1281016	0.000907877	4.9314	0.981253	9.94303	4.59e-05	-1.63769	0.997663	-1.69149	8.25154	1.49e-165
rs6702280	0.000299366	-0.557298	0.99374	-2.38245	1.45e-05	5.33738	0.999258	10.6302	8.24776	1.48e-165
rs111481680	0.000934788	-5.102	0.980708	10.7901	7.63e-05	-0.628429	0.99612	-2.57933	8.21074	1.43e-165
rs72871426	0.000955737	-5.0854	0.980285	10.7125	7.55e-05	-0.681309	0.99616	-2.54997	8.16254	1.36e-165
rs12125777	0.0011322	-5.01002	0.976729	10.3778	7.42e-05	-1.06464	0.996226	-2.22527	8.15253	1.35e-165
rs2506878	0.000215359	2.2133	0.995489	-0.262275	1.11e-05	-4.93043	0.999434	8.40903	8.14675	1.34e-165
rs1281013	0.000917018	4.9346	0.981068	9.96118	4.57e-05	-1.5547	0.99767	-1.8253	8.13588	1.32e-165
rs17396340	0.000301401	-0.514	0.993698	-2.40214	1.46e-05	5.31464	0.999257	10.5101	8.10794	1.29e-165
rs2275525	0.000982967	-5.05331	0.979734	10.5598	7.6e-05	-0.753876	0.996132	-2.49439	8.06543	1.23e-165
rs12121344	0.0009759	-5.00198	0.979877	10.3052	7.82e-05	-1.01491	0.99602	-2.2503	8.05494	1.22e-165
rs2039175	0.000213645	1.8908	0.995524	-0.924984	1.07e-05	-5.04539	0.999452	8.96623	8.04125	1.2e-165
rs2039176	0.000213715	1.8815	0.995523	-0.942283	1.07e-05	-5.04791	0.999452	8.97898	8.03669	1.2e-165
rs12137285	0.000976444	-5.0004	0.979866	10.2976	7.82e-05	-1.00073	0.996021	-2.26469	8.03292	1.19e-165
rs72871407	0.000941833	-5.03459	0.980566	10.4569	7.64e-05	-0.697909	0.996114	-2.53254	7.92434	1.07e-165
rs743576	0.000939698	-5.02879	0.980609	10.4277	7.65e-05	-0.683582	0.996107	-2.54156	7.88614	1.03e-165
rs12143751	0.0016308	-4.8778	0.966821	9.79881	8.73e-05	-1.21526	0.995559	-1.97325	7.82556	9.7e-166
rs111318492	0.000938356	-5.01032	0.980636	10.3364	7.63e-05	-0.683523	0.996117	-2.54285	7.79356	9.4e-166
rs114425920	0.000240579	-2.70159	0.994963	0.985449	1.17e-05	4.58762	0.999401	6.80683	7.79228	9.38e-166
rs117044214	0.00167581	-4.8708	0.965937	9.76851	8.69e-05	-1.21237	0.995581	-1.9792	7.78931	9.36e-166
rs17036350	0.000969538	-4.96008	0.980006	10.0991	7.59e-05	-0.801148	0.99614	-2.45893	7.64016	8.06e-166
rs112932533	0.000995529	-4.9627	0.979481	10.1183	7.6e-05	-0.752308	0.996132	-2.49557	7.62274	7.92e-166
rs1281004	0.00123068	4.24241	0.974756	6.93227	5.57e-05	-2.67398	0.997163	0.632419	7.56468	7.47e-166
rs55972882	0.00144402	4.94561	0.970509	10.107	8.43e-05	-0.602481	0.995714	-2.54552	7.56149	7.45e-166
rs12033275	0.000237665	-2.58741	0.995024	0.679152	1.17e-05	4.59483	0.999401	6.83993	7.51908	7.14e-166
rs1281021	0.000862662	4.84898	0.98217	9.53326	4.39e-05	-1.43346	0.997764	-2.02647	7.5068	7.05e-166
rs12137519	0.000993359	-4.89181	0.979524	9.77564	7.82e-05	-0.973908	0.996024	-2.29137	7.48427	6.9e-166
rs145867835	0.00163527	-4.81081	0.966733	9.48539	8.72e-05	-1.18601	0.995565	-2.00896	7.47643	6.84e-166
rs1281019	0.000870132	4.7393	0.982019	9.01935	4.46e-05	-1.72983	0.997726	-1.55039	7.46896	6.79e-166
rs7512467	0.000238631	-2.5877	0.995004	0.681855	1.17e-05	4.57804	0.9994	6.76322	7.44508	6.63e-166
rs58788814	0.0002384	-2.57111	0.995008	0.638803	1.17e-05	4.57852	0.999401	6.7653	7.40411	6.36e-166
rs72870077	0.000972854	-4.89211	0.979939	9.77185	7.78e-05	-0.886565	0.996044	-2.37485	7.397	6.32e-166
rs117327356	0.00163958	-4.78668	0.966649	9.37377	8.72e-05	-1.19753	0.995566	-1.99539	7.37838	6.2e-166
rs13616	0.000993328	-4.8653	0.979525	9.64894	7.82e-05	-0.982616	0.996024	-2.28284	7.36609	6.13e-166
rs1281022	0.000893579	4.72472	0.981543	8.95931	4.41e-05	-1.69366	0.997753	-1.61816	7.34114	5.98e-166
rs1281018	0.000878204	4.74251	0.981855	9.03698	4.5e-05	-1.60618	0.997707	-1.75189	7.28509	5.65e-166
rs1281015	0.000846822	4.74172	0.982492	9.02258	4.44e-05	-1.61016	0.997738	-1.75237	7.27021	5.57e-166
rs11121596	0.000237628	-2.586	0.995024	0.675455	1.17e-05	4.53866	0.999401	6.58365	7.25911	5.51e-166
rs75123785	0.000835719	-4.72098	0.982718	8.92222	3.77e-05	1.69275	0.998079	-1.69737	7.22485	5.32e-166
rs1281020	0.000898339	4.73631	0.981447	9.01465	4.59e-05	-1.56584	0.997662	-1.80624	7.20841	5.23e-166
rs2480787	0.000217899	1.99621	0.995436	-0.711411	1.11e-05	-4.82572	0.999433	7.89995	7.18854	5.13e-166
rs2183377	0.000237965	-2.47501	0.995017	0.396666	1.17e-05	4.58161	0.999402	6.77823	7.17489	5.06e-166
rs72641424	0.000238709	-2.4966	0.995002	0.451586	1.17e-05	4.56521	0.999401	6.70398	7.15557	4.96e-166
rs3765903	0.000973353	-4.85051	0.979929	9.57336	7.6e-05	-0.809952	0.996135	-2.45119	7.12217	4.8e-166
rs76730171	0.00024268	-1.2294	0.994919	-1.88927	1.27e-05	5.03374	0.99935	8.99142	7.10215	4.71e-166
rs11806267	0.00156555	4.50661	0.968106	8.10822	9.52e-05	-1.79552	0.995164	-1.06165	7.04656	4.45e-166
rs12117813	0.00099116	-4.7967	0.979569	9.32376	7.82e-05	-0.987006	0.996023	-2.27844	7.04533	4.45e-166
rs10864465	0.000238282	-2.5484	0.995011	0.580729	1.17e-05	4.50245	0.9994	6.42025	7.00098	4.25e-166
rs12129678	0.000238502	-2.5176	0.995006	0.503556	1.17e-05	4.51874	0.999401	6.49328	6.99683	4.24e-166
rs12141131	0.000985558	-4.82	0.979682	9.43203	7.6e-05	-0.809387	0.996135	-2.45164	6.9804	4.17e-166
rs112818343	0.00098488	-4.7946	0.979696	9.31226	7.76e-05	-0.915269	0.996054	-2.35027	6.96199	4.09e-166
rs11121597	0.00023769	-2.49419	0.995023	0.443547	1.17e-05	4.52262	0.9994	6.51141	6.95495	4.06e-166
rs2480789	0.000227385	2.0095	0.995238	-0.664092	1.16e-05	-4.74084	0.999408	7.51527	6.85117	3.66e-166
rs2788551	0.00114709	-4.7528	0.97643	9.15443	7.22e-05	-0.984773	0.996326	-2.32019	6.83424	3.6e-166
rs185260872	0.00242878	4.7435	0.951376	9.19154	0.000167392	0.0706717	0.991523	-2.38273	6.80881	3.51e-166
rs616488	0.000160856	-0.518601	0.996626	-2.71188	7.26e-06	-5.18823	0.999629	9.50401	6.79213	3.45e-166
rs11121664	0.000175976	5.0364	0.996311	9.83474	8.77e-06	-1.27361	0.999552	-3.04499	6.78976	3.44e-166
rs11121529	0.000313899	-0.6934	0.993438	-2.2744	1.59e-05	5.02457	0.999187	9.05529	6.78089	3.41e-166
rs112991345	0.00102531	-4.7775	0.97888	9.24247	7.59e-05	-0.782807	0.996137	-2.47292	6.76955	3.37e-166
rs143781748	0.0016282	-4.6578	0.966872	8.78452	8.73e-05	-1.16947	0.995561	-2.0279	6.75661	3.33e-166
rs17235689	0.000986148	-4.7733	0.97967	9.21277	7.62e-05	-0.729477	0.996122	-2.51116	6.70161	3.15e-166
rs114972493	0.00155686	4.75491	0.968278	9.22061	8.37e-05	-0.63014	0.995744	-2.53201	6.68861	3.11e-166
rs12141008	0.000988945	-4.73729	0.979614	9.04577	7.6e-05	-0.80944	0.996135	-2.4516	6.59417	2.83e-166
rs140289127	0.00223477	4.54949	0.955085	8.33263	0.000116927	1.17437	0.994063	-1.87784	6.45479	2.46e-166
rs113227138	0.00157499	4.2293	0.96792	6.93684	9.06e-05	-2.06239	0.995394	-0.573295	6.36354	2.25e-166
rs2480780	0.000238761	2.3192	0.995001	0.0266539	1.19e-05	-4.48124	0.999395	6.32982	6.35648	2.23e-166
rs11121674	0.000234528	5.00509	0.995089	9.80583	1.05e-05	-0.677118	0.999465	-3.53723	6.2686	2.04e-166
rs4846217	0.000303965	-0.4569	0.993644	-2.42548	1.49e-05	4.95508	0.999239	8.67689	6.25141	2.01e-166
rs6681221	0.000240182	-2.465	0.994971	0.37655	1.19e-05	4.37527	0.999392	5.86271	6.23926	1.99e-166
rs12127553	0.000164601	0.155301	0.996548	-2.82241	7.33e-06	-5.08141	0.999626	8.96021	6.13779	1.79e-166
rs12144405	0.00095807	-4.66021	0.980238	8.68219	7.6e-05	-0.661334	0.996132	-2.55967	6.12251	1.77e-166
rs4240914	0.000239909	-2.3666	0.994977	0.139483	1.19e-05	4.39543	0.999393	5.95084	6.09033	1.71e-166
rs6659326	0.00016866	4.85368	0.996463	8.91517	8.7e-06	-1.30455	0.999556	-3.00936	5.9058	1.42e-166
rs149670487	0.00155024	4.50249	0.968408	8.08856	0.000103132	-0.880554	0.99476	-2.24008	5.84848	1.34e-166
rs6667397	0.00016778	4.8805	0.996482	9.04283	8.76e-06	-1.13704	0.999553	-3.21029	5.83255	1.32e-166
rs11121676	0.000245157	4.94641	0.994868	9.53461	1.14e-05	-0.0318075	0.99942	-3.72549	5.80912	1.29e-166
rs10864461	0.000239352	-2.4557	0.994988	0.352105	1.19e-05	4.26585	0.99939	5.39201	5.74412	1.21e-166
rs61775591	0.000257686	-4.92239	0.994607	9.43831	1.17e-05	-0.0228279	0.999402	-3.71029	5.72802	1.19e-166
rs10779738	0.000239835	-2.41569	0.994978	0.256132	1.19e-05	4.27825	0.99939	5.44495	5.70108	1.16e-166
rs148414479	0.00134648	-4.45471	0.972446	7.85303	4.46e-05	1.27331	0.997725	-2.23408	5.61895	1.07e-166
rs4240913	0.00030944	-0.636596	0.993531	-2.31901	1.5e-05	4.79875	0.999234	7.91811	5.5991	1.05e-166
rs6703602	0.000291248	-0.6713	0.993909	-2.32648	1.47e-05	4.8025	0.999252	7.92453	5.59804	1.05e-166
rs6694081	0.000305774	-0.642396	0.993607	-2.32123	1.5e-05	4.79577	0.999234	7.90359	5.58236	1.03e-166
rs12120465	0.000305096	-0.715	0.993621	-2.27337	1.5e-05	4.78438	0.999234	7.84909	5.57572	1.02e-166
rs4240912	0.000309503	-0.640402	0.993529	-2.3165	1.5e-05	4.7887	0.999233	7.87032	5.55382	1e-166
rs76282123	0.000231779	-1.9657	0.995146	-0.741395	1.15e-05	4.47668	0.999414	6.2932	5.5518	9.98e-167
rs7525661	0.000308501	-0.6948	0.99355	-2.28202	1.51e-05	4.7777	0.999232	7.81878	5.53676	9.84e-167
rs12033594	0.000169593	4.7378	0.996444	8.36391	8.9e-06	-1.41979	0.999546	-2.84108	5.52283	9.7e-167
rs12142043	0.000305781	-0.604297	0.993607	-2.34482	1.5e-05	4.77909	0.999232	7.82517	5.48035	9.3e-167
rs3762289	0.0003	-0.5651	0.993727	-2.37705	1.51e-05	4.78471	0.999228	7.8549	5.47785	9.27e-167
rs6679596	0.000305288	-0.663002	0.993617	-2.30866	1.5e-05	4.76805	0.999234	7.77121	5.46256	9.13e-167
rs6670157	0.00030624	-0.622496	0.993597	-2.33298	1.5e-05	4.7665	0.999234	7.764	5.43102	8.85e-167
rs6693965	0.000291153	-0.698398	0.993911	-2.3082	1.46e-05	4.76137	0.999253	7.72717	5.41897	8.74e-167
rs6685896	0.000168683	4.78501	0.996463	8.58542	8.86e-06	-1.16989	0.999548	-3.16653	5.41889	8.74e-167
rs4846215	0.000306495	-0.612201	0.993592	-2.33888	1.5e-05	4.76096	0.999234	7.73722	5.39833	8.56e-167
rs115974939	0.00151249	4.37001	0.969154	7.51457	0.000101093	-1.014	0.994863	-2.12421	5.39036	8.5e-167
rs58036267	0.00030392	-0.7025	0.993645	-2.28409	1.5e-05	4.74715	0.999234	7.67181	5.38773	8.47e-167
rs4846214	0.00030407	-0.665998	0.993642	-2.30866	1.48e-05	4.7535	0.999246	7.69457	5.38591	8.46e-167
rs12135219	0.000306681	-0.592001	0.993588	-2.35067	1.5e-05	4.7557	0.999235	7.71207	5.36141	8.25e-167
rs11121548	0.000306254	-0.644499	0.993597	-2.31911	1.5e-05	4.74879	0.999234	7.67946	5.36035	8.24e-167
rs12141192	0.000306817	-0.615602	0.993585	-2.33629	1.5e-05	4.75196	0.999234	7.69459	5.3583	8.23e-167
rs10864454	0.000304562	-0.6562	0.993632	-2.31429	1.5e-05	4.74637	0.999235	7.66777	5.35348	8.19e-167
rs12135774	0.000305281	-0.583999	0.993617	-2.35761	1.5e-05	4.75348	0.999234	7.70177	5.34416	8.11e-167
rs4846228	0.000229626	-1.7307	0.995191	-1.17819	1.15e-05	4.52056	0.999415	6.4896	5.31141	7.85e-167
rs76927098	0.000229847	-1.545	0.995187	-1.4804	1.15e-05	4.58616	0.999415	6.78861	5.30821	7.83e-167
rs11121542	0.000310193	-0.614497	0.993515	-2.33154	1.51e-05	4.73487	0.999231	7.61537	5.28383	7.64e-167
rs12142974	0.00145618	-4.40879	0.970268	7.67199	8.06e-05	-0.824267	0.995903	-2.41038	5.26161	7.47e-167
rs61383940	0.000314977	-0.4214	0.993415	-2.42331	1.5e-05	4.74076	0.999234	7.64147	5.21816	7.15e-167
rs74810178	0.000232523	-1.927	0.995131	-0.814793	1.15e-05	4.41359	0.999414	6.01321	5.19842	7.01e-167
rs11804162	0.00030842	-0.5914	0.993552	-2.34822	1.51e-05	4.71528	0.999232	7.52262	5.1744	6.85e-167
rs12125492	0.000310345	-0.577399	0.993512	-2.35327	1.5e-05	4.71515	0.999232	7.52185	5.16859	6.81e-167
rs11121535	0.000158234	0.506301	0.996681	-2.72635	7.15e-06	-4.8697	0.999635	7.8946	5.16826	6.8e-167
rs7529947	0.00210596	-3.96741	0.957564	5.95629	6.46e-05	1.98373	0.99671	-0.89735	5.05894	6.1e-167
rs114127744	0.00158562	4.49621	0.967711	8.06504	4.41e-05	0.166207	0.997755	-3.03573	5.02931	5.92e-167
rs12751375	0.000173065	-0.1181	0.996371	-2.8025	7.68e-06	-4.84759	0.999608	7.82298	5.02048	5.87e-167
rs4846210	0.000172999	0.0218	0.996373	-2.8094	7.68e-06	-4.84525	0.999608	7.81136	5.00196	5.76e-167
rs72867498	0.000346447	-2.032	0.992762	-0.414653	1.95e-05	4.21427	0.999007	5.41379	4.99913	5.75e-167
rs4846208	0.000173728	0.0427999	0.996358	-2.80663	7.68e-06	-4.84294	0.999608	7.80013	4.9935	5.71e-167
rs12753426	0.000159739	0.463599	0.99665	-2.74227	7.21e-06	-4.83563	0.999632	7.73381	4.99154	5.7e-167
rs61775872	0.000158684	0.5484	0.996672	-2.7028	7.15e-06	-4.82272	0.999635	7.667	4.9642	5.55e-167
rs74225522	0.000229635	-1.5164	0.995191	-1.52443	1.15e-05	4.51253	0.999413	6.45564	4.93121	5.37e-167
rs2988399	0.000225111	1.8918	0.995285	-0.897514	1.12e-05	-4.37425	0.99943	5.82665	4.92913	5.36e-167
rs58549151	0.00017382	0.0663002	0.996356	-2.80509	7.68e-06	-4.82901	0.999608	7.73286	4.92777	5.35e-167
rs12402052	0.000173183	0.0324999	0.996369	-2.80858	7.68e-06	-4.82879	0.999608	7.73174	4.92316	5.32e-167
rs35837142	0.000173067	0.0453	0.996371	-2.80842	7.68e-06	-4.828	0.999608	7.72795	4.91953	5.31e-167
rs3765897	0.00142276	-4.37021	0.970931	7.50272	9.37e-05	-0.418156	0.995239	-2.5866	4.91613	5.29e-167
rs3125816	0.000214529	2.5443	0.995506	0.519681	1.02e-05	4.04442	0.999479	4.39496	4.91464	5.28e-167
rs61775885	0.000157831	0.350699	0.99669	-2.79407	7.14e-06	-4.83056	0.999635	7.70477	4.9107	5.26e-167
rs12406776	0.000173196	-0.0236	0.996369	-2.80879	7.68e-06	-4.82621	0.999608	7.71934	4.91055	5.26e-167
rs4259656	0.000172662	0.191101	0.99638	-2.79242	7.68e-06	-4.82237	0.999608	7.70079	4.90837	5.25e-167
rs35766535	0.00017307	-0.1051	0.996371	-2.80393	7.67e-06	-4.82024	0.999608	7.69044	4.88651	5.13e-167
rs61775874	0.00015908	0.4625	0.996664	-2.74484	7.14e-06	-4.80518	0.999635	7.58248	4.83764	4.89e-167
rs1538557	0.000157595	0.340801	0.996695	-2.79822	7.14e-06	-4.81585	0.999635	7.63374	4.83552	4.88e-167
rs12406943	0.000157487	0.363	0.996697	-2.79078	7.14e-06	-4.81425	0.999635	7.62597	4.83519	4.88e-167
rs10864449	0.000157661	0.337401	0.996693	-2.79917	7.14e-06	-4.81589	0.999635	7.63392	4.83475	4.87e-167
rs4846207	0.000157636	0.4092	0.996694	-2.77253	7.14e-06	-4.80915	0.999635	7.60154	4.829	4.85e-167
rs150806229	0.00282574	3.78199	0.943875	5.31025	0.000106829	-2.06783	0.994573	-0.481859	4.8284	4.84e-167
rs34565762	0.000157631	0.406801	0.996694	-2.77352	7.15e-06	-4.80828	0.999635	7.59754	4.82401	4.82e-167
rs6685895	0.000157658	0.265901	0.996693	-2.82067	7.14e-06	-4.81785	0.999635	7.64339	4.82272	4.82e-167
rs12117635	0.000157375	0.444199	0.996699	-2.75847	7.14e-06	-4.80478	0.999635	7.58045	4.82198	4.81e-167
rs4846197	0.000157227	0.404299	0.996702	-2.77581	7.14e-06	-4.80829	0.999635	7.59741	4.8216	4.81e-167
rs11121531	0.000172646	-0.1295	0.99638	-2.8023	7.67e-06	-4.80518	0.999608	7.61786	4.81556	4.78e-167
rs61775887	0.000157844	0.2904	0.996689	-2.81329	7.14e-06	-4.81434	0.999635	7.62634	4.81305	4.77e-167
rs6696056	0.000157475	0.3614	0.996697	-2.7914	7.14e-06	-4.80801	0.999635	7.59601	4.80462	4.73e-167
rs17034643	0.000157628	0.399999	0.996694	-2.77627	7.14e-06	-4.80483	0.999635	7.5807	4.80444	4.73e-167
rs2027327	0.000159873	0.788702	0.996647	-2.53897	7.14e-06	-4.75491	0.999635	7.34231	4.80334	4.72e-167
rs1624430	0.000220288	4.3777	0.995386	6.84859	1.05e-05	1.8519	0.999463	-2.05107	4.79752	4.7e-167
rs55676616	0.000160463	0.0415001	0.996635	-2.84626	7.14e-06	-4.81748	0.999635	7.64161	4.79535	4.69e-167
rs4529713	0.00015748	0.351799	0.996697	-2.79479	7.14e-06	-4.80402	0.999635	7.57677	4.78198	4.62e-167
rs12129035	0.000173594	-0.3623	0.99636	-2.74254	7.67e-06	-4.78481	0.999608	7.51998	4.77744	4.6e-167
rs34225619	0.000174943	-0.016	0.996332	-2.80394	7.76e-06	-4.79603	0.999604	7.5798	4.77586	4.6e-167
rs12122029	0.000157615	0.411399	0.996694	-2.7717	7.14e-06	-4.79763	0.999635	7.54609	4.77439	4.59e-167
rs11580854	0.000157548	0.3015	0.996696	-2.81095	7.14e-06	-4.80513	0.999635	7.58202	4.77107	4.57e-167
rs12120042	0.00015759	0.403199	0.996695	-2.7751	7.14e-06	-4.79716	0.999635	7.54389	4.76878	4.56e-167
rs12138120	0.00143507	-4.2975	0.970687	7.19869	8.04e-05	-0.796936	0.99591	-2.43339	4.7653	4.55e-167
rs11121532	0.000173046	-0.185699	0.996372	-2.79232	7.67e-06	-4.79037	0.999608	7.54681	4.75449	4.5e-167
rs12120191	0.000157553	0.429901	0.996696	-2.76414	7.14e-06	-4.79139	0.999635	7.51626	4.75212	4.49e-167
rs4846206	0.00015754	0.343699	0.996696	-2.79741	7.14e-06	-4.7983	0.999635	7.54933	4.75192	4.49e-167
rs12409137	0.000157545	0.332098	0.996696	-2.8013	7.14e-06	-4.79903	0.999635	7.55286	4.75156	4.49e-167
rs11121533	0.000172639	-0.1798	0.99638	-2.79457	7.67e-06	-4.78977	0.999608	7.54372	4.74915	4.47e-167
rs4846209	0.000157515	0.495	0.996696	-2.73425	7.14e-06	-4.78382	0.999635	7.48015	4.7459	4.46e-167
rs12737239	0.000157658	0.5272	0.996693	-2.7174	7.14e-06	-4.77971	0.999635	7.46053	4.74314	4.45e-167
rs12136376	0.000172962	-0.3254	0.996374	-2.757	7.67e-06	-4.78011	0.999609	7.49749	4.74049	4.44e-167
rs4845932	0.000158045	0.451399	0.996685	-2.75314	7.14e-06	-4.7864	0.999635	7.49234	4.7392	4.43e-167
rs10492971	0.000157686	0.378401	0.996693	-2.78446	7.14e-06	-4.79281	0.999635	7.52301	4.73855	4.43e-167
rs61192982	0.000274628	-2.4517	0.994254	0.408506	1.36e-05	3.99295	0.999307	4.32939	4.7379	4.42e-167
rs12141246	0.000156973	0.321301	0.996708	-2.80663	7.14e-06	-4.79728	0.999636	7.54425	4.73762	4.42e-167
rs1013952	0.000157671	0.385799	0.996693	-2.78169	7.14e-06	-4.79098	0.999635	7.51444	4.73274	4.4e-167
rs17400510	0.000172594	-0.2103	0.996381	-2.78877	7.67e-06	-4.78446	0.999609	7.5183	4.72953	4.39e-167
rs34215045	0.000173538	-0.17	0.996361	-2.79369	7.69e-06	-4.78411	0.999608	7.51776	4.72407	4.36e-167
rs2275424	0.000172865	-0.0675999	0.996376	-2.80775	7.68e-06	-4.78605	0.999608	7.52653	4.71878	4.34e-167
rs12137456	0.000172557	-0.0182	0.996382	-2.81075	7.67e-06	-4.78533	0.999609	7.5224	4.71165	4.31e-167
rs3125815	0.000212466	2.72229	0.995549	0.981643	9.89e-06	3.88023	0.999495	3.72843	4.71007	4.3e-167
rs6700866	0.000172749	-0.0834997	0.996378	-2.80689	7.67e-06	-4.78417	0.999609	7.51676	4.70988	4.3e-167
rs4845933	0.000173336	-0.0783999	0.996366	-2.80561	7.69e-06	-4.78008	0.999608	7.49857	4.69296	4.23e-167
rs7520651	0.000172607	-0.0762003	0.996381	-2.80788	7.67e-06	-4.78058	0.999608	7.49979	4.69191	4.23e-167
rs1013953	0.000157528	0.3975	0.996696	-2.77758	7.14e-06	-4.78116	0.999635	7.46744	4.68987	4.22e-167
rs2004034	0.000172773	0.0386	0.996377	-2.80955	7.68e-06	-4.77891	0.999608	7.49226	4.68271	4.19e-167
rs12127604	0.000157563	0.463301	0.996695	-2.74924	7.14e-06	-4.77088	0.999635	7.41824	4.669	4.13e-167
rs12408019	0.000172318	-0.0404999	0.996387	-2.81079	7.67e-06	-4.77568	0.999609	7.47616	4.66538	4.11e-167
rs1339458	0.000172633	-0.1184	0.99638	-2.80371	7.67e-06	-4.77294	0.999608	7.46357	4.65986	4.09e-167
rs12125535	0.000157508	0.488702	0.996696	-2.73736	7.14e-06	-4.76499	0.999635	7.39023	4.65287	4.06e-167
rs2027331	0.000175144	0.0907996	0.996328	-2.79939	7.69e-06	-4.7698	0.999608	7.44946	4.65007	4.05e-167
rs12407992	0.000172368	-0.110299	0.996386	-2.8054	7.67e-06	-4.77019	0.999609	7.44997	4.64457	4.03e-167
rs12757288	0.000157603	0.402799	0.996694	-2.77523	7.14e-06	-4.77086	0.999635	7.41829	4.64306	4.02e-167
rs12755094	0.000172426	-0.1204	0.996385	-2.80407	7.67e-06	-4.76954	0.999609	7.44695	4.64288	4.02e-167
rs113934221	0.00061006	4.3497	0.987325	7.15598	2.38e-05	1.29941	0.998788	-2.51465	4.64133	4.02e-167
rs7553228	0.000157605	0.374701	0.996694	-2.7861	7.14e-06	-4.77198	0.999635	7.42351	4.63741	4e-167
rs2039778	0.00015757	0.3939	0.996695	-2.77886	7.14e-06	-4.76985	0.999635	7.41337	4.63451	3.99e-167
rs7524693	0.000157658	0.418299	0.996693	-2.76871	7.14e-06	-4.76517	0.999635	7.39112	4.62242	3.94e-167
rs2105212	0.000157269	0.2492	0.996701	-2.82619	7.14e-06	-4.77272	0.999635	7.42704	4.60086	3.86e-167
rs1749876	0.000143085	4.4844	0.996998	7.12049	7.26e-06	1.68953	0.999629	-2.52333	4.59716	3.84e-167
rs1536263	0.000174771	0.1479	0.996336	-2.79367	7.71e-06	-4.7557	0.999606	7.38406	4.5904	3.82e-167
rs11121551	0.000157726	0.6412	0.996692	-2.6508	7.1e-06	-4.73413	0.999638	7.2406	4.5898	3.82e-167
rs75232193	0.00128142	-4.27721	0.973743	7.08719	3.8e-05	1.11203	0.998065	-2.50682	4.58037	3.78e-167
rs148586892	0.0015084	4.27441	0.969235	7.11356	9.6e-05	-0.460389	0.995123	-2.55615	4.5574	3.69e-167
rs114968182	0.00029551	-0.950699	0.99382	-2.09409	1.64e-05	4.51608	0.999162	6.647	4.55291	3.68e-167
rs17229137	0.00226939	4.0463	0.954421	6.26899	0.000127329	1.26905	0.993539	-1.72092	4.54807	3.66e-167
rs12132134	0.000159131	0.608801	0.996663	-2.66657	7.17e-06	-4.72732	0.999634	7.21317	4.54659	3.65e-167
rs61784573	0.00017133	-0.2334	0.996408	-2.78733	7.67e-06	-4.74356	0.999609	7.32334	4.53601	3.62e-167
rs3753037	0.000172481	-0.1097	0.996384	-2.80514	7.67e-06	-4.74705	0.999608	7.34022	4.53508	3.61e-167
rs7520935	0.000172578	-0.1682	0.996382	-2.79676	7.68e-06	-4.74132	0.999608	7.31332	4.51656	3.55e-167
rs12734068	0.000174679	0.1153	0.996338	-2.7982	7.71e-06	-4.73887	0.999606	7.30417	4.50597	3.51e-167
rs1065828	0.000158632	0.461099	0.996673	-2.74689	7.14e-06	-4.73116	0.999635	7.22974	4.48285	3.43e-167
rs138474354	0.00150566	4.2644	0.969289	7.07174	9.55e-05	-0.384988	0.995144	-2.59004	4.48169	3.42e-167
rs7553935	0.000159073	0.5319	0.996664	-2.71047	7.17e-06	-4.71702	0.999634	7.16461	4.45414	3.33e-167
rs12117765	0.000172292	-0.2414	0.996388	-2.78265	7.68e-06	-4.72463	0.999608	7.23467	4.45202	3.32e-167
rs1138791	0.000158543	0.551001	0.996675	-2.70182	7.1e-06	-4.71522	0.999637	7.15139	4.44957	3.32e-167
rs4846212	0.000157734	0.399701	0.996692	-2.77605	7.14e-06	-4.71837	0.999635	7.16932	4.39327	3.13e-167
rs143427354	0.00027373	-2.11819	0.994273	-0.35074	1.35e-05	4.09255	0.999313	4.72691	4.37617	3.08e-167
rs12130220	0.00017199	-0.0903001	0.996394	-2.80849	7.68e-06	-4.71271	0.999608	7.1783	4.3698	3.06e-167
rs12728071	0.000157643	0.2368	0.996694	-2.82801	7.14e-06	-4.71898	0.999635	7.17221	4.3442	2.98e-167
rs140615297	0.000220808	4.26851	0.995375	6.37983	1.04e-05	1.86099	0.999467	-2.03796	4.34187	2.98e-167
rs17396382	0.000189558	-0.211299	0.996027	-2.74187	7.97e-06	-4.68608	0.999593	7.07149	4.32961	2.94e-167
rs35257796	0.000157385	0.221201	0.996699	-2.83239	7.14e-06	-4.71654	0.999635	7.16063	4.32825	2.94e-167
rs1749881	0.000142652	4.44008	0.997007	6.9219	6.61e-06	1.66948	0.999662	-2.60353	4.31838	2.91e-167
rs11121544	0.00017226	0.0249	0.996388	-2.81146	7.62e-06	-4.70185	0.999611	7.12341	4.31194	2.89e-167
rs12725210	0.000156685	0.539699	0.996714	-2.71383	7.1e-06	-4.6858	0.999638	7.01304	4.29921	2.85e-167
rs2027332	0.000174932	-0.0901998	0.996332	-2.80005	7.67e-06	-4.69184	0.999608	7.07983	4.27978	2.8e-167
rs35759975	0.000160121	0.633697	0.996642	-2.64807	7.1e-06	-4.65977	0.999637	6.8918	4.24373	2.7e-167
rs12403465	0.000156743	0.567002	0.996712	-2.69859	7.1e-06	-4.66971	0.999638	6.93779	4.2392	2.69e-167
rs1769662	0.000142652	4.43882	0.997007	6.9163	6.61e-06	1.61883	0.999663	-2.6875	4.22881	2.66e-167
rs41274520	0.00169607	-3.70079	0.965539	4.92796	7.96e-05	-2.02995	0.99595	-0.702554	4.22541	2.65e-167
rs35501820	0.000820691	4.29528	0.983023	7.03017	3.89e-05	-0.779882	0.998017	-2.80802	4.22215	2.64e-167
rs11121660	0.000423043	4.26139	0.991176	6.63445	2.12e-05	-1.40848	0.998916	-2.42277	4.21168	2.61e-167
rs17411502	0.000170605	0.1335	0.996423	-2.8077	7.62e-06	-4.67671	0.999611	7.00558	4.19788	2.58e-167
rs12738317	0.000157109	0.577501	0.996705	-2.69144	7.1e-06	-4.65914	0.999638	6.8885	4.19706	2.58e-167
rs72641427	0.000231935	-2.66469	0.995143	0.869383	1.12e-05	3.75709	0.999426	3.32255	4.19193	2.56e-167
rs7546364	0.000157021	0.566099	0.996707	-2.69822	7.1e-06	-4.65924	0.999638	6.88897	4.19075	2.56e-167
rs11576866	0.000171833	0.1314	0.996397	-2.80441	7.62e-06	-4.67365	0.999611	6.99134	4.18693	2.55e-167
rs11578788	0.000171838	0.1204	0.996397	-2.80577	7.62e-06	-4.67083	0.999611	6.97818	4.17241	2.51e-167
rs1556916	0.000156728	0.500401	0.996713	-2.73407	7.1e-06	-4.66174	0.999637	6.90078	4.16671	2.5e-167
rs17401924	0.000171723	0.1358	0.996399	-2.80414	7.62e-06	-4.66718	0.999611	6.96107	4.15693	2.47e-167
rs12132635	0.000171731	0.1125	0.996399	-2.807	7.62e-06	-4.66609	0.999611	6.95605	4.14905	2.46e-167
rs6541089	0.000156755	0.493	0.996712	-2.73764	7.1e-06	-4.65842	0.999637	6.88528	4.14763	2.45e-167
rs11121552	0.000173199	0.114	0.996369	-2.80259	7.62e-06	-4.66473	0.999611	6.9498	4.14721	2.45e-167
rs58697740	0.000171938	0.0672	0.996395	-2.81046	7.62e-06	-4.66616	0.999611	6.95639	4.14593	2.45e-167
rs17410793	0.000171796	0.1261	0.996398	-2.80519	7.62e-06	-4.66463	0.999611	6.94913	4.14394	2.44e-167
rs60321516	0.000273893	-2.0536	0.994269	-0.484413	1.34e-05	4.06216	0.999314	4.60234	4.11793	2.38e-167
rs60743860	0.000171272	0.0940002	0.996409	-2.81023	7.64e-06	-4.65974	0.99961	6.92763	4.1174	2.38e-167
rs4333852	0.000156705	0.637299	0.996713	-2.65652	7.1e-06	-4.63441	0.999638	6.77363	4.11711	2.38e-167
rs61778402	0.000157703	0.566102	0.996692	-2.69606	7.1e-06	-4.64224	0.999638	6.80994	4.11388	2.37e-167
rs11585760	0.000171762	0.1217	0.996399	-2.80584	7.62e-06	-4.65799	0.999611	6.91831	4.11248	2.37e-167
rs2182326	0.00015671	0.518801	0.996713	-2.72478	7.1e-06	-4.64716	0.999638	6.83285	4.10807	2.36e-167
rs11586842	0.000157329	0.643001	0.9967	-2.6509	7.09e-06	-4.62811	0.999638	6.74409	4.09319	2.32e-167
rs12734551	0.000171571	0.1028	0.996403	-2.8085	7.62e-06	-4.65261	0.999611	6.89315	4.08465	2.3e-167
rs4475756	0.000156658	0.558301	0.996714	-2.70374	7.1e-06	-4.63441	0.999638	6.77363	4.06989	2.27e-167
rs4348727	0.000171757	-0.246299	0.996399	-2.78301	7.67e-06	-4.64325	0.999609	6.85283	4.06983	2.27e-167
rs10492973	0.00015676	0.497299	0.996712	-2.73551	7.1e-06	-4.64115	0.999638	6.80491	4.06941	2.27e-167
rs11121539	0.000157279	0.5488	0.996701	-2.70701	7.1e-06	-4.63463	0.999638	6.77467	4.06766	2.26e-167
rs34636442	0.000158647	0.452601	0.996673	-2.75071	7.1e-06	-4.64224	0.999638	6.80994	4.05923	2.24e-167
rs34519853	0.000827863	4.25731	0.982877	6.87351	3.86e-05	-0.775788	0.998032	-2.81498	4.05854	2.24e-167
rs12758614	0.000823311	4.2523	0.98297	6.85068	3.89e-05	-0.798719	0.998017	-2.79314	4.05754	2.24e-167
rs2486671	0.00018396	4.13339	0.996144	5.73048	8.7e-06	2.09035	0.999556	-1.67586	4.05462	2.23e-167
rs2483678	0.00024016	2.0926	0.994972	-0.467845	1.21e-05	-4.05457	0.999381	4.52101	4.05317	2.23e-167
rs12139981	0.00015669	0.528898	0.996714	-2.71957	7.1e-06	-4.63195	0.999638	6.76223	4.04266	2.21e-167
rs61775592	0.000293852	-4.55049	0.993854	7.74385	1.15e-05	-0.178035	0.999413	-3.70452	4.03933	2.2e-167
rs17401966	0.000171641	0.1417	0.996401	-2.80356	7.62e-06	-4.64135	0.999611	6.84087	4.03731	2.2e-167
rs2480786	0.000242874	1.8984	0.994915	-0.847948	1.22e-05	-4.14224	0.999375	4.8846	4.03665	2.19e-167
rs11579365	0.000159714	0.574501	0.99665	-2.68498	7.1e-06	-4.62103	0.999637	6.71191	4.02693	2.17e-167
rs11121727	0.00148233	4.13401	0.96975	6.53741	9.14e-05	-0.58679	0.995351	-2.51419	4.02322	2.17e-167
rs11801734	0.000572554	-0.718799	0.988095	-1.96014	2.68e-05	4.31109	0.998632	5.98273	4.02259	2.16e-167
rs11576654	0.000171683	0.145199	0.9964	-2.80294	7.62e-06	-4.63369	0.999611	6.80565	4.00272	2.12e-167
rs12119477	0.000170457	-0.0373001	0.996426	-2.81632	7.61e-06	-4.63618	0.999611	6.81649	4.00017	2.12e-167
rs112191596	0.00154832	-4.15429	0.968446	6.62876	9.4e-05	-0.291458	0.995224	-2.62979	3.99897	2.11e-167
rs12403130	0.000288884	-2.58791	0.993958	0.773913	1.35e-05	3.70505	0.999311	3.21853	3.99245	2.1e-167
rs11578694	0.00017194	0.0865	0.996395	-2.80897	7.61e-06	-4.63262	0.999612	6.79978	3.99081	2.1e-167
rs12409933	0.000157049	0.402901	0.996706	-2.77694	7.1e-06	-4.63308	0.999638	6.76755	3.99061	2.1e-167
rs3118350	0.00014274	4.31881	0.997005	6.3927	6.72e-06	1.775	0.999657	-2.41406	3.97864	2.07e-167
rs2506887	0.00023998	2.0564	0.994975	-0.54294	1.21e-05	-4.05292	0.999381	4.5143	3.97136	2.06e-167
rs58053556	0.000171589	0.002	0.996402	-2.81371	7.64e-06	-4.62887	0.99961	6.78457	3.97086	2.05e-167
rs2506886	0.000240247	2.0554	0.99497	-0.544443	1.21e-05	-4.04877	0.999381	4.49748	3.95304	2.02e-167
rs3117065	0.000141615	3.00171	0.997029	1.58234	6.5e-06	3.57038	0.999668	2.36626	3.9486	2.01e-167
rs12732063	0.00100474	-2.8805	0.979295	2.12406	3.53e-05	3.15999	0.998199	1.82419	3.94825	2.01e-167
rs2506884	0.000240473	1.997	0.994965	-0.661717	1.21e-05	-4.07556	0.999381	4.60606	3.94434	2e-167
rs12066382	0.00148799	4.1367	0.969638	6.54906	9.46e-05	-0.313098	0.995189	-2.61967	3.92939	1.97e-167
rs35859381	0.000160907	0.5109	0.996625	-2.71567	7.1e-06	-4.60419	0.999638	6.63393	3.91825	1.95e-167
rs12757820	0.000171901	-0.204601	0.996396	-2.79196	7.67e-06	-4.61021	0.999608	6.70016	3.90821	1.93e-167
rs1556917	0.000156861	0.521599	0.99671	-2.72285	7.11e-06	-4.5945	0.999637	6.59023	3.86738	1.85e-167
rs2506879	0.000242718	1.8601	0.994918	-0.919873	1.23e-05	-4.11712	0.999375	4.78147	3.86159	1.84e-167
rs150146451	0.00242246	-3.36321	0.951496	3.86821	7.74e-05	2.35423	0.996061	-0.00806403	3.86014	1.84e-167
rs12133103	0.000163221	1.5905	0.996577	-1.57811	7.8e-06	-4.32447	0.999602	5.43283	3.85472	1.83e-167
rs144204813	0.00173181	4.1326	0.964838	6.56502	8.55e-05	-0.0747602	0.995654	-2.71643	3.84859	1.82e-167
rs113565850	0.00148235	4.1142	0.96975	6.45817	9.43e-05	-0.338441	0.995208	-2.61336	3.84481	1.81e-167
rs3748578	0.000171175	0.0401	0.996411	-2.81412	7.61e-06	-4.59396	0.999611	6.62185	3.80773	1.75e-167
rs1280958	0.000179697	4.18389	0.996233	5.92879	8.51e-06	1.87088	0.999566	-2.12162	3.80717	1.74e-167
rs6663688	0.000163392	1.6798	0.996573	-1.43208	7.79e-06	-4.27304	0.999602	5.211	3.77892	1.7e-167
rs12750901	0.000163124	1.64029	0.996579	-1.49825	7.79e-06	-4.28659	0.999602	5.269	3.77075	1.68e-167
rs55696749	0.00133543	-4.1044	0.972666	6.39298	4.15e-05	0.948751	0.997883	-2.62981	3.76317	1.67e-167
rs7530167	0.000170916	-0.0317999	0.996416	-2.81517	7.6e-06	-4.5829	0.999612	6.57028	3.75511	1.66e-167
rs35409029	0.00016339	1.6446	0.996574	-1.4904	7.79e-06	-4.27986	0.999602	5.24016	3.74976	1.65e-167
rs3125819	0.000146064	2.6876	0.996936	0.706547	6.84e-06	3.74844	0.999651	3.04317	3.74972	1.65e-167
rs3125811	0.000141627	2.88649	0.997029	1.24419	6.5e-06	3.6088	0.999668	2.50448	3.74867	1.65e-167
rs6663898	0.000163392	1.6361	0.996573	-1.50427	7.79e-06	-4.28283	0.999602	5.25288	3.74861	1.65e-167
rs4846235	0.00016435	-0.360999	0.996553	-2.77026	7.4e-06	-4.57321	0.999622	6.51247	3.74221	1.63e-167
rs10864480	0.000142712	4.29959	0.997006	6.31002	6.64e-06	1.67931	0.999661	-2.58495	3.72507	1.61e-167
rs12753364	0.000163392	1.6517	0.996573	-1.47873	7.79e-06	-4.26918	0.999602	5.19446	3.71573	1.59e-167
rs11121593	0.000163413	1.6435	0.996573	-1.49212	7.79e-06	-4.27209	0.999602	5.20693	3.71482	1.59e-167
rs11121594	0.000163413	1.62841	0.996573	-1.51673	7.79e-06	-4.27771	0.999602	5.23097	3.71424	1.59e-167
rs12565494	0.000163725	1.6574	0.996567	-1.46833	7.79e-06	-4.26583	0.999602	5.18011	3.71178	1.59e-167
rs6664134	0.000163436	1.6763	0.996573	-1.4378	7.79e-06	-4.25765	0.999603	5.14499	3.70719	1.58e-167
rs61326491	0.000155075	0.575498	0.996747	-2.69908	6.96e-06	-4.55608	0.999645	6.40402	3.70494	1.57e-167
rs10779743	0.000163548	1.6554	0.99657	-1.47216	7.79e-06	-4.26505	0.999602	5.1768	3.70464	1.57e-167
rs744921	0.000574561	4.09409	0.988054	6.06701	2.3e-05	1.41838	0.998825	-2.3685	3.69851	1.56e-167
rs35830240	0.000178249	-0.467901	0.996263	-2.68569	8.08e-06	-4.5351	0.999588	6.38263	3.69694	1.56e-167
rs7534954	0.000161826	1.6698	0.996606	-1.45352	7.79e-06	-4.25517	0.999602	5.13458	3.68106	1.54e-167
rs10779744	0.000163403	1.626	0.996573	-1.52066	7.79e-06	-4.26865	0.999602	5.19215	3.67148	1.52e-167
rs7524790	0.000162731	1.54109	0.996587	-1.6567	7.8e-06	-4.29953	0.999602	5.32502	3.66833	1.52e-167
rs4845934	0.000175043	0.0203	0.99633	-2.80358	7.61e-06	-4.5607	0.999612	6.46913	3.66555	1.51e-167
rs7519424	0.000163395	1.65419	0.996573	-1.47461	7.79e-06	-4.25625	0.999602	5.13955	3.66494	1.51e-167
rs6674843	0.000171843	0.1165	0.996397	-2.80622	7.64e-06	-4.55853	0.99961	6.46125	3.65504	1.5e-167
rs6687502	0.000163392	1.6425	0.996573	-1.49383	7.79e-06	-4.25587	0.999603	5.13746	3.64363	1.48e-167
rs12145119	0.00107733	-4.03011	0.977832	6.03631	7.19e-05	-0.907502	0.996343	-2.39533	3.64097	1.48e-167
rs35111552	0.000178124	-0.413999	0.996266	-2.70972	8.08e-06	-4.52448	0.999587	6.33478	3.62506	1.45e-167
rs12403443	0.000168081	-0.0797996	0.996475	-2.82084	7.41e-06	-4.55686	0.999622	6.43862	3.61779	1.44e-167
rs6687622	0.000163397	1.6282	0.996573	-1.51711	7.79e-06	-4.25476	0.999603	5.13271	3.61559	1.44e-167
rs3125814	0.00014627	2.5025	0.996931	0.228362	6.8e-06	3.83464	0.999653	3.3668	3.59516	1.41e-167
rs3117064	0.00014162	2.87099	0.997029	1.19966	6.5e-06	3.57474	0.999668	2.38195	3.58161	1.39e-167
rs34230252	0.000163369	1.58669	0.996574	-1.58369	7.79e-06	-4.26137	0.999602	5.16103	3.57734	1.39e-167
rs1280981	0.000213984	4.26921	0.995517	6.36848	9.59e-06	1.41875	0.999511	-2.8053	3.56318	1.37e-167
rs12133125	0.000178086	-0.4304	0.996266	-2.70292	8.08e-06	-4.50845	0.999587	6.26223	3.55931	1.36e-167
rs75936978	0.00150249	4.05031	0.969352	6.20851	9.39e-05	-0.188601	0.995227	-2.65464	3.55387	1.35e-167
rs17035156	0.000243048	-2.1143	0.994911	-0.416632	1.22e-05	3.91465	0.999378	3.9664	3.54977	1.35e-167
rs7522072	0.000242282	-2.15	0.994927	-0.342432	1.22e-05	3.89489	0.999378	3.88919	3.54676	1.34e-167
rs34575776	0.00016395	-0.2986	0.996562	-2.79198	7.39e-06	-4.53429	0.999623	6.3348	3.54282	1.34e-167
rs1280959	0.000179571	4.0963	0.996235	5.5672	8.5e-06	1.91972	0.999566	-2.02939	3.53781	1.33e-167
rs7531761	0.000245098	4.45819	0.994869	7.25055	1.16e-05	-0.0297361	0.999408	-3.71528	3.53527	1.33e-167
rs4846237	0.000163226	1.56331	0.996577	-1.62083	7.79e-06	-4.2577	0.999602	5.14526	3.52443	1.31e-167
rs6662243	0.000179107	-3.37029	0.996245	2.86574	8.18e-06	3.00856	0.999583	0.633163	3.4989	1.28e-167
rs61784580	0.000178629	-0.454298	0.996255	-2.69088	8.08e-06	-4.49177	0.999587	6.18744	3.49656	1.28e-167
rs3125813	0.000141617	2.8259	0.997029	1.07159	6.51e-06	3.5859	0.999668	2.42229	3.49388	1.28e-167
rs74225528	0.000242565	-2.1071	0.994922	-0.432705	1.22e-05	3.90318	0.999378	3.9211	3.4884	1.27e-167
rs61784574	0.000181236	-0.512801	0.996201	-2.65548	8.1e-06	-4.47645	0.999587	6.11951	3.46403	1.24e-167
rs1769661	0.000142822	4.25221	0.997004	6.10838	6.6e-06	1.64147	0.999663	-2.65112	3.45727	1.23e-167
rs3117067	0.000141617	2.88661	0.997029	1.24448	6.51e-06	3.52053	0.999668	2.19052	3.435	1.2e-167
rs710130	0.000163357	1.61941	0.996574	-1.53147	7.78e-06	-4.2147	0.999603	4.96289	3.43143	1.2e-167
rs6661757	0.000163512	1.57551	0.996571	-1.60089	7.8e-06	-4.22367	0.999602	5.0017	3.40082	1.16e-167
rs4846205	0.000163909	0.0820999	0.996563	-2.83317	7.43e-06	-4.50862	0.999621	6.22134	3.38817	1.15e-167
rs61784579	0.000177694	-0.551298	0.996275	-2.6449	8.08e-06	-4.45602	0.999587	6.02761	3.38271	1.14e-167
rs12758610	0.000818813	4.1044	0.983061	6.2413	3.93e-05	-0.682806	0.997995	-2.8734	3.3679	1.12e-167
rs55736129	0.000179233	-3.4017	0.996243	2.97204	8.17e-06	2.92425	0.999583	0.382451	3.35449	1.11e-167
rs6540938	0.000163397	1.67921	0.996573	-1.43305	7.8e-06	-4.17257	0.999602	4.78729	3.35424	1.11e-167
rs3117066	0.000141617	2.9123	0.997029	1.31877	6.49e-06	3.4736	0.999668	2.02504	3.34381	1.1e-167
rs111736717	0.00138227	3.98949	0.971735	5.95004	9.52e-05	-0.327335	0.995161	-2.61222	3.33782	1.09e-167
rs10864448	0.000164155	0.0376	0.996558	-2.83508	7.43e-06	-4.49484	0.999621	6.15936	3.32428	1.08e-167
rs11584023	0.000164142	0.0432	0.996558	-2.83489	7.43e-06	-4.49447	0.999621	6.15764	3.32274	1.07e-167
rs11582123	0.000163889	0.0529	0.996563	-2.8352	7.43e-06	-4.49298	0.999621	6.15097	3.31578	1.07e-167
rs12142107	0.00137719	-3.8332	0.971836	5.35495	7.89e-05	-1.19664	0.995988	-2.04617	3.30878	1.06e-167
rs112436634	0.000163796	-0.0863998	0.996565	-2.83315	7.41e-06	-4.4912	0.999622	6.1415	3.30835	1.06e-167
rs35850116	0.000163894	0.0717	0.996563	-2.83402	7.43e-06	-4.49051	0.999621	6.13987	3.30585	1.06e-167
rs6540937	0.00016342	1.6406	0.996573	-1.49684	7.8e-06	-4.17584	0.999602	4.80106	3.30422	1.05e-167
rs1749880	0.000142757	4.20768	0.997005	5.92039	6.63e-06	1.64529	0.999661	-2.64244	3.27795	1.03e-167
rs4240911	0.000163748	-0.0848997	0.996566	-2.83343	7.43e-06	-4.48016	0.999621	6.09332	3.25989	1.01e-167
rs17410217	0.000166539	0.212201	0.996508	-2.80616	7.51e-06	-4.46803	0.999617	6.0447	3.23853	9.88e-168
rs35733753	0.00131587	-3.86769	0.973056	5.47098	8.38e-05	-0.982366	0.99574	-2.24881	3.22217	9.72e-168
rs12141416	0.00016386	0.0996	0.996564	-2.83174	7.43e-06	-4.46664	0.999621	6.03309	3.20136	9.52e-168
rs4617401	0.000162851	1.4602	0.996585	-1.7773	7.8e-06	-4.2159	0.999602	4.96899	3.19169	9.43e-168
rs746881	0.000163804	0.1114	0.996565	-2.83067	7.43e-06	-4.45309	0.999621	5.97267	3.142	8.97e-168
rs2294641	0.000142311	2.94331	0.997014	1.41164	6.7e-06	3.35859	0.999658	1.64808	3.05972	8.26e-168
rs3748577	0.000163835	0.0964999	0.996564	-2.83212	7.43e-06	-4.42456	0.999621	5.84629	3.01417	7.89e-168
rs10492972	0.000163932	0.0016	0.996562	-2.83646	7.43e-06	-4.42557	0.999621	5.8506	3.01414	7.89e-168
rs111984753	0.00131313	-3.76729	0.97311	5.09741	7.99e-05	-1.13357	0.995936	-2.11291	2.9845	7.66e-168
rs182982643	0.00303855	3.323	0.939902	3.78348	0.000311021	-1.60064	0.984363	-0.818068	2.96541	7.52e-168
rs12741973	0.000143878	0.1097	0.996981	-2.8955	6.58e-06	-4.43536	0.999664	5.83357	2.93808	7.31e-168
rs112457053	0.00131314	-3.7585	0.97311	5.06524	8.01e-05	-1.10519	0.995926	-2.14331	2.92193	7.2e-168
rs2273346	0.00138333	-3.8507	0.971714	5.42156	9.28e-05	-0.540751	0.995284	-2.53285	2.88871	6.96e-168
rs11121537	0.000164884	0.2099	0.996542	-2.81162	7.44e-06	-4.38889	0.99962	5.68944	2.87782	6.89e-168
rs71645078	0.000153042	-4.34342	0.99679	6.53163	8.3e-06	-0.63879	0.999576	-3.67949	2.85215	6.71e-168
rs11121528	0.000177734	-0.447602	0.996274	-2.69639	8.11e-06	-4.34657	0.999586	5.54759	2.8512	6.71e-168
rs11587495	0.000163768	0.3128	0.996566	-2.7882	7.37e-06	-4.37454	0.999624	5.62216	2.83395	6.59e-168
rs1049887	0.000174644	-0.0217001	0.996338	-2.80469	7.59e-06	-4.37407	0.999612	5.63474	2.83005	6.57e-168
rs12131963	0.00136751	-3.6975	0.972028	4.85625	7.93e-05	-1.19171	0.995968	-2.0495	2.80675	6.41e-168
rs61778399	0.000162756	0.464598	0.996587	-2.73249	7.38e-06	-4.35091	0.999623	5.51984	2.78735	6.29e-168
rs61773725	0.000320424	-4.16061	0.993302	6.09437	1.27e-05	0.843824	0.999354	-3.31682	2.77755	6.23e-168
rs61778404	0.000164301	0.382501	0.996554	-2.76244	7.38e-06	-4.34922	0.999623	5.51251	2.75007	6.06e-168
rs11121545	0.000162973	0.2677	0.996582	-2.80367	7.38e-06	-4.35744	0.999623	5.54829	2.74461	6.03e-168
rs2185252	0.000162904	0.291101	0.996584	-2.79737	7.38e-06	-4.35481	0.999623	5.53682	2.73945	6e-168
rs56295526	0.00017681	-3.24841	0.996293	2.45774	8.08e-06	2.89058	0.999588	0.279215	2.73696	5.98e-168
rs17034821	0.000162871	0.275199	0.996584	-2.80196	7.38e-06	-4.35526	0.999623	5.53886	2.7369	5.98e-168
rs1002076	0.000164414	0.3526	0.996552	-2.77305	7.38e-06	-4.34842	0.999623	5.50909	2.73604	5.98e-168
rs12130563	0.000163507	0.3041	0.996571	-2.79167	7.38e-06	-4.34639	0.999623	5.50019	2.70852	5.81e-168
rs12131441	0.000163431	0.326899	0.996573	-2.78474	7.38e-06	-4.34474	0.999623	5.4931	2.70836	5.81e-168
rs12029524	0.000186702	-3.53441	0.996087	3.44991	8.43e-06	2.50312	0.99957	-0.744211	2.7057	5.8e-168
rs61778401	0.000163451	0.349601	0.996572	-2.77702	7.38e-06	-4.33823	0.999623	5.46479	2.68776	5.69e-168
rs114377430	0.00136157	-3.68699	0.972146	4.81723	8.2e-05	-1.10411	0.995831	-2.13308	2.68414	5.67e-168
rs1555849	0.000162991	0.249701	0.996582	-2.80826	7.38e-06	-4.34015	0.999623	5.47307	2.66481	5.57e-168
rs1632108	0.000169656	-0.876501	0.996443	-2.4366	7.55e-06	-4.24456	0.999615	5.07419	2.63759	5.42e-168
rs4846213	0.000162996	0.238	0.996582	-2.81109	7.38e-06	-4.33376	0.999623	5.44549	2.6344	5.4e-168
rs35388505	0.000163367	0.2783	0.996574	-2.79959	7.38e-06	-4.33033	0.999623	5.43069	2.6311	5.38e-168
rs3748579	0.0001635	0.3491	0.996571	-2.77705	7.38e-06	-4.32458	0.999623	5.4058	2.62875	5.37e-168
rs35243134	0.000186779	-3.52029	0.996085	3.40049	8.42e-06	2.48801	0.99957	-0.782322	2.61816	5.31e-168
rs61778403	0.00016405	0.194201	0.99656	-2.81731	7.38e-06	-4.32868	0.999623	5.42338	2.60607	5.25e-168
rs11587854	0.00016338	0.2929	0.996574	-2.79539	7.37e-06	-4.3197	0.999624	5.38401	2.58861	5.16e-168
rs4846010	0.000217217	3.7349	0.99545	4.24671	1.02e-05	-2.05245	0.999479	-1.6745	2.57221	5.07e-168
rs12117935	0.000144514	4.04188	0.996968	5.24435	6.65e-06	1.62599	0.999661	-2.67284	2.57152	5.07e-168
rs56269753	0.000186683	-3.4951	0.996087	3.31226	8.41e-06	2.50095	0.99957	-0.750393	2.56186	5.02e-168
rs2229687	0.000167363	0.4169	0.99649	-2.73954	7.38e-06	-4.29785	0.999623	5.29043	2.55089	4.97e-168
rs12137880	0.000163001	0.229299	0.996582	-2.8131	7.38e-06	-4.31441	0.999623	5.36177	2.54867	4.96e-168
rs35716098	0.000166482	0.2577	0.996509	-2.79568	7.37e-06	-4.31016	0.999623	5.34296	2.54728	4.95e-168
rs683864	0.000169692	-0.858597	0.996442	-2.45197	7.55e-06	-4.22626	0.999615	4.99666	2.54469	4.94e-168
rs2276100	0.000162917	0.2539	0.996583	-2.80743	7.38e-06	-4.31152	0.999623	5.34928	2.54185	4.92e-168
rs2379162	0.000186708	-3.4849	0.996086	3.27684	8.41e-06	2.50618	0.99957	-0.73723	2.53961	4.91e-168
rs11576384	0.0001674	0.378999	0.99649	-2.75446	7.38e-06	-4.29838	0.999623	5.29293	2.53846	4.91e-168
rs61778376	0.000163081	0.249401	0.99658	-2.80806	7.38e-06	-4.31086	0.999623	5.34645	2.53838	4.9e-168
rs2236678	0.000166753	0.361	0.996503	-2.76303	7.38e-06	-4.30016	0.999623	5.30029	2.53726	4.9e-168
rs12722830	0.000163007	0.232599	0.996582	-2.81232	7.38e-06	-4.31112	0.999623	5.34753	2.53521	4.89e-168
rs11585794	0.000163247	0.408899	0.996577	-2.75524	7.38e-06	-4.29544	0.999623	5.28033	2.5251	4.84e-168
rs192621362	0.00262098	3.35529	0.947729	3.85911	0.00029748	-1.24228	0.985034	-1.3409	2.51821	4.81e-168
rs12131785	0.00021481	0.0896004	0.9955	-2.69785	9.58e-06	-4.24875	0.999511	5.21	2.51216	4.78e-168
rs12118323	0.000166575	0.340001	0.996507	-2.77089	7.38e-06	-4.29504	0.999623	5.27818	2.50729	4.75e-168
rs3737155	0.000165822	0.3183	0.996523	-2.78027	7.37e-06	-4.2955	0.999624	5.2797	2.49943	4.72e-168
rs3117069	0.000286743	3.06961	0.994002	2.12481	1.33e-05	2.83516	0.999319	0.370085	2.49489	4.7e-168
rs61775597	0.000317556	-4.15921	0.993362	6.08462	1.24e-05	-0.432528	0.999368	-3.59017	2.49445	4.69e-168
rs12049425	0.000186699	-3.46751	0.996087	3.21659	8.41e-06	2.50709	0.99957	-0.73499	2.48161	4.63e-168
rs12044972	0.000186667	-3.48539	0.996087	3.27845	8.42e-06	2.48215	0.99957	-0.796926	2.48152	4.63e-168
rs12141201	0.000163334	0.232301	0.996575	-2.81139	7.37e-06	-4.29785	0.999624	5.28987	2.47847	4.62e-168
rs34045426	0.000167063	0.2478	0.996497	-2.79644	7.38e-06	-4.29364	0.999623	5.27195	2.47551	4.61e-168
rs12409754	0.000163305	0.253499	0.996575	-2.80635	7.37e-06	-4.29525	0.999624	5.27868	2.47233	4.59e-168
rs55665801	0.000187219	-3.54631	0.996076	3.49318	8.47e-06	2.38218	0.999568	-1.0371	2.45608	4.52e-168
rs2506901	0.000168519	-0.797204	0.996466	-2.50607	7.52e-06	-4.21777	0.999616	4.95911	2.45305	4.5e-168
rs1280984	0.000209688	3.85421	0.995607	4.68099	9.35e-06	1.78607	0.999523	-2.22956	2.45143	4.5e-168
rs1889309	0.000173944	0.029	0.996353	-2.8065	7.92e-06	-4.28134	0.999596	5.25461	2.4481	4.48e-168
rs11121560	0.000166031	0.3021	0.996518	-2.78465	7.37e-06	-4.28428	0.999624	5.23159	2.44694	4.48e-168
rs60678357	0.000187474	-3.5592	0.99607	3.53944	8.47e-06	2.35732	0.999568	-1.09603	2.44341	4.46e-168
rs12759696	0.000175549	-0.0493999	0.996319	-2.80113	7.94e-06	-4.26859	0.999594	5.20165	2.40052	4.27e-168
rs184689679	0.00196228	3.37951	0.960345	3.87031	0.000264833	-1.16738	0.986654	-1.48599	2.38432	4.2e-168
rs589400	0.000170154	-0.713302	0.996432	-2.56441	7.55e-06	-4.20933	0.999614	4.92548	2.36107	4.11e-168
rs11121587	0.000164211	-0.2678	0.996556	-2.79988	7.38e-06	-4.26472	0.999623	5.14882	2.34894	4.06e-168
rs17035305	0.000164414	-0.252701	0.996552	-2.80318	7.38e-06	-4.26216	0.999623	5.1379	2.33472	4e-168
rs149981267	0.00206527	-3.3251	0.95835	3.70868	8.03e-05	1.65527	0.995913	-1.38565	2.32304	3.95e-168
rs140065487	0.00163943	-3.1126	0.966651	2.98223	0.000302346	-1.69346	0.984793	-0.680899	2.30134	3.87e-168
rs116826014	0.00261558	-2.86031	0.947831	2.40065	8.79e-05	2.284	0.995532	-0.108785	2.29186	3.83e-168
rs12755363	0.000173246	-0.0176	0.996368	-2.80877	7.89e-06	-4.24433	0.999597	5.09499	2.28622	3.81e-168
rs2781230	0.000185412	-1.42771	0.996113	-1.75991	8.05e-06	-3.98439	0.999589	4.03575	2.27584	3.77e-168
rs12028449	0.000164193	-0.306701	0.996557	-2.7888	7.38e-06	-4.2429	0.999623	5.05599	2.2672	3.74e-168
rs67488812	0.000164217	-0.269999	0.996556	-2.79927	7.38e-06	-4.2453	0.999623	5.06602	2.26675	3.74e-168
rs28454648	0.000186541	-3.4	0.99609	2.9853	8.42e-06	2.50356	0.99957	-0.74366	2.24164	3.65e-168
rs12139566	0.00163946	-3.07499	0.966651	2.86975	0.000305582	-1.71084	0.984632	-0.646746	2.22301	3.58e-168
rs1280985	0.000214253	3.89751	0.995512	4.85806	9.47e-06	1.52475	0.999517	-2.65556	2.2025	3.51e-168
rs2506902	0.00018521	-1.4394	0.996118	-1.74375	8.05e-06	-3.95962	0.999589	3.93753	2.19379	3.48e-168
rs2150038	0.000164163	-0.2885	0.996557	-2.79429	7.38e-06	-4.22243	0.999623	4.96938	2.1751	3.41e-168
rs2878409	0.000550982	-3.914	0.988538	5.33752	2.02e-05	0.705259	0.998967	-3.18917	2.14835	3.32e-168
rs12748809	0.00169844	-3.60889	0.965493	4.60404	7.53e-05	-0.795728	0.996167	-2.46666	2.13738	3.28e-168
rs12046038	0.000187066	-3.4444	0.996079	3.138	8.47e-06	2.38565	0.999568	-1.0286	2.1094	3.19e-168
rs75435770	0.00286954	0.986199	0.943054	-0.974225	0.000307894	3.2042	0.984518	2.96994	1.99571	2.85e-168
rs616402	0.000167229	-0.7951	0.996493	-2.51156	7.5e-06	-4.10897	0.999617	4.50497	1.99341	2.84e-168
rs11121747	0.000187077	-3.4304	0.996079	3.0901	8.47e-06	2.34781	0.999567	-1.11792	1.97218	2.78e-168
rs12119893	0.00028884	-0.2155	0.993959	-2.53148	1.52e-05	4.02171	0.999223	4.50084	1.96936	2.78e-168
rs1280971	0.000171602	3.36481	0.996402	2.82693	8e-06	2.46733	0.999591	-0.858838	1.96809	2.77e-168
rs10864529	0.000375395	-3.89129	0.992162	5.08733	2.11e-05	0.762295	0.998924	-3.12683	1.9605	2.75e-168
rs3762286	0.000166374	0.4597	0.996511	-2.7238	7.69e-06	-4.14763	0.999607	4.67682	1.95302	2.73e-168
rs617728	0.0001674	-0.6211	0.99649	-2.63383	7.49e-06	-4.12716	0.999617	4.57909	1.94526	2.71e-168
rs11121788	0.000373591	-3.87329	0.9922	5.01588	2.11e-05	0.772007	0.998922	-3.1188	1.89708	2.58e-168
rs2506880	0.000167418	-0.715402	0.996489	-2.57098	7.49e-06	-4.08045	0.999618	4.38719	1.81622	2.38e-168
rs6659231	0.00017655	4.07701	0.996299	5.48071	9.11e-06	-0.569416	0.999535	-3.6747	1.80601	2.36e-168
rs12724573	0.000255696	3.97919	0.994648	5.25947	1.38e-05	-0.56763	0.999294	-3.46667	1.79279	2.33e-168
rs2781232	0.000170519	0.702399	0.996425	-2.57103	7.59e-06	4.0725	0.999613	4.36137	1.79033	2.32e-168
rs2480785	0.00016733	-0.713598	0.996491	-2.57252	7.49e-06	-4.07098	0.999617	4.34906	1.77653	2.29e-168
rs61784572	0.000172526	-0.034	0.996383	-2.81043	7.59e-06	-4.12507	0.999612	4.57705	1.76663	2.27e-168
rs6678084	0.00107284	-3.53671	0.977922	4.20947	7.5e-05	-0.814267	0.996185	-2.4541	1.75538	2.24e-168
rs1411402	0.000168029	-0.704	0.996477	-2.57723	7.49e-06	-4.06692	0.999617	4.33242	1.75519	2.24e-168
rs607941	0.000170707	0.760498	0.996421	-2.52814	7.59e-06	4.05298	0.999612	4.28234	1.7542	2.24e-168
rs1152739	0.000169825	0.714498	0.996439	-2.56452	7.59e-06	4.06032	0.999612	4.31222	1.74771	2.22e-168
rs145131474	0.00286922	1.6009	0.94306	-0.224406	0.000345298	-2.85054	0.98267	1.96473	1.74032	2.21e-168
rs2847344	0.000166702	0.807796	0.996504	-2.50299	7.47e-06	4.04143	0.999618	4.22783	1.72485	2.17e-168
rs2056417	0.000168034	-0.648599	0.996476	-2.61455	7.49e-06	-4.06815	0.999618	4.3372	1.72265	2.17e-168
rs60899469	0.000632125	-0.1482	0.986873	-2.15569	3.27e-05	-3.76261	0.998334	3.86819	1.7125	2.15e-168
rs75380881	0.00267707	2.07679	0.94667	0.575894	8.68e-05	-2.7769	0.995585	1.12716	1.70305	2.13e-168
rs2026792	0.000163487	-0.386701	0.996571	-2.7633	7.33e-06	-4.09918	0.999626	4.45324	1.68994	2.1e-168
rs7550768	0.000310066	-3.88899	0.993517	4.99379	1.69e-05	0.647866	0.99914	-3.31941	1.67437	2.07e-168
rs1188525	0.00017036	0.654602	0.996428	-2.60381	7.59e-06	4.05165	0.999613	4.27653	1.67272	2.06e-168
rs597438	0.000170258	0.646601	0.99643	-2.6093	7.56e-06	4.05021	0.999614	4.26917	1.65988	2.04e-168
rs648324	0.00016969	0.637102	0.996442	-2.61703	7.56e-06	4.05163	0.999614	4.27506	1.65803	2.03e-168
rs585870	0.000170076	0.733999	0.996434	-2.54971	7.58e-06	4.03385	0.999613	4.20405	1.65433	2.03e-168
rs652771	0.000170378	0.773698	0.996427	-2.51901	7.59e-06	4.02345	0.999613	4.16284	1.64383	2e-168
rs587916	0.000170402	0.774403	0.996427	-2.5184	7.59e-06	4.02115	0.999613	4.15347	1.63508	1.99e-168
rs12375	0.000163786	-0.380399	0.996565	-2.7648	7.34e-06	-4.08591	0.999625	4.39936	1.63456	1.99e-168
rs115723174	0.000652159	-0.3412	0.986462	-2.09372	3.32e-05	-3.71535	0.998308	3.69941	1.6057	1.93e-168
rs6540933	0.000169937	0.721599	0.996437	-2.55911	7.59e-06	4.02344	0.999613	4.16287	1.60376	1.93e-168
rs668805	0.000170396	0.763901	0.996427	-2.52646	7.59e-06	4.01163	0.999613	4.11528	1.58882	1.9e-168
rs2483677	0.00016812	-0.589598	0.996475	-2.65069	7.5e-06	-4.04205	0.999617	4.2319	1.58121	1.88e-168
rs2506892	0.000163645	-0.4248	0.996568	-2.74741	7.34e-06	-4.06527	0.999625	4.31522	1.56781	1.86e-168
rs2506889	0.00016364	-0.354	0.996568	-2.77491	7.34e-06	-4.06923	0.999625	4.33136	1.55645	1.84e-168
rs1188526	0.000170276	0.453899	0.99643	-2.7149	7.59e-06	4.04973	0.999613	4.26879	1.55389	1.83e-168
rs2379161	0.00112629	-3.15812	0.976848	2.98856	6.1e-05	1.70661	0.996896	-1.43573	1.55282	1.83e-168
rs116685064	0.00131019	-3.39449	0.973169	3.7976	8.38e-05	-0.977281	0.995738	-2.25354	1.54407	1.81e-168
rs144532663	0.00265062	-3.4024	0.947169	4.01205	0.000106292	-0.510649	0.994601	-2.48105	1.531	1.79e-168
rs1280972	0.000170162	3.2412	0.996432	2.41606	8e-06	2.44681	0.999592	-0.909515	1.50654	1.75e-168
rs2480777	0.000163771	-0.392599	0.996566	-2.76015	7.34e-06	-4.05279	0.999625	4.26455	1.5044	1.74e-168
rs4483414	0.00026257	-3.90671	0.994505	4.98729	1.52e-05	0.390142	0.999226	-3.50592	1.48137	1.7e-168
rs2506896	0.000163178	-0.4994	0.996578	-2.71449	7.33e-06	-4.03569	0.999626	4.19535	1.48087	1.7e-168
rs6677946	0.000303993	-3.88999	0.993644	4.98878	1.52e-05	0.359789	0.999224	-3.51617	1.47262	1.69e-168
rs183654722	0.00272519	2.81241	0.945764	2.28312	0.000220502	-1.70467	0.988863	-0.811999	1.47112	1.69e-168
rs55960292	0.000812176	-3.65038	0.983196	4.50759	3.78e-05	0.360865	0.998072	-3.06073	1.44686	1.65e-168
rs35697937	0.0021365	-0.938	0.956975	-1.152	0.000235801	3.10311	0.9881	2.54174	1.38974	1.56e-168
rs7536149	0.000166655	1.6164	0.996505	-1.52644	7.93e-06	-3.69422	0.999595	2.91462	1.38818	1.55e-168
rs4636464	0.000220202	-3.90111	0.995388	4.88471	1.06e-05	-0.724973	0.999461	-3.50016	1.38456	1.55e-168
rs10864459	0.000165236	1.04349	0.996535	-2.28996	7.44e-06	3.89367	0.99962	3.63954	1.34958	1.49e-168
rs189384316	0.00162086	3.19181	0.967017	3.21994	8.94e-05	1.28824	0.995454	-1.87072	1.34922	1.49e-168
rs11121663	0.000169492	3.92032	0.996446	4.83728	8.45e-06	-0.867322	0.999569	-3.49842	1.33886	1.48e-168
rs12122107	0.000182104	-1.0904	0.996183	-2.19187	7.82e-06	-3.85509	0.999601	3.51511	1.32324	1.46e-168
rs12076539	0.00194072	3.10261	0.960763	3.00516	0.000187159	-1.13925	0.990532	-1.68709	1.31807	1.45e-168
rs6680023	0.000994822	-0.613301	0.979495	-1.75933	5.69e-05	3.46885	0.997103	3.07697	1.31764	1.45e-168
rs116173047	0.00310962	2.6901	0.938582	2.00107	0.000338626	1.63075	0.982999	-0.730168	1.27091	1.38e-168
rs113331329	0.000968367	-1.0396	0.980029	-1.42715	5.66e-05	3.34961	0.997116	2.66951	1.24236	1.34e-168
rs3125812	0.000143427	2.9456	0.996991	1.42217	6.52e-06	2.76064	0.999667	-0.194762	1.22741	1.32e-168
rs34967602	0.00091746	-3.3459	0.981059	3.50828	3.78e-05	-1.29481	0.998072	-2.28906	1.21922	1.31e-168
rs17036930	0.000198534	-3.7064	0.99584	4.09905	9.27e-06	1.36544	0.999527	-2.89644	1.20261	1.29e-168
rs660725	0.000168849	0.732398	0.996459	-2.55448	7.55e-06	3.91681	0.999615	3.73726	1.18278	1.26e-168
rs6695456	0.000998813	-0.734401	0.979414	-1.67746	5.49e-05	3.40832	0.997202	2.85267	1.17521	1.25e-168
rs10864460	0.000178805	1.6135	0.996251	-1.49638	7.93e-06	3.61819	0.999595	2.63689	1.14051	1.21e-168
rs1396	0.000180626	-0.883502	0.996213	-2.39934	7.8e-06	-3.85961	0.999602	3.53109	1.13175	1.2e-168
rs622623	0.000168904	0.676499	0.996458	-2.59356	7.54e-06	3.91308	0.999615	3.72206	1.1285	1.2e-168
rs115227273	0.00121668	-3.518	0.975036	4.18852	3.86e-05	0.331412	0.998032	-3.06045	1.12806	1.2e-168
rs596537	0.000168727	0.6402	0.996462	-2.61789	7.54e-06	3.91294	0.999615	3.72148	1.10359	1.17e-168
rs74518895	0.000657302	-0.2023	0.986357	-2.12708	3.3e-05	-3.58656	0.998316	3.22767	1.10059	1.16e-168
rs648399	0.000169114	0.623998	0.996454	-2.62696	7.55e-06	3.91139	0.999614	3.71614	1.08918	1.15e-168
rs34372628	0.000208467	-1.1572	0.995632	-2.05013	9.02e-06	-3.73237	0.999539	3.12056	1.07043	1.13e-168
rs12730468	0.00247939	-0.222499	0.950413	-1.47848	0.000225213	3.10508	0.988628	2.52762	1.04914	1.11e-168
rs662064	0.000169406	0.588001	0.996448	-2.64784	7.55e-06	3.90594	0.999615	3.69472	1.04688	1.1e-168
rs72861695	0.00164184	3.1178	0.966604	2.99836	9.49e-05	-1.19825	0.995178	-1.95289	1.04547	1.1e-168
rs669701	0.000169294	0.828903	0.99645	-2.4781	7.57e-06	3.86125	0.999613	3.52265	1.04455	1.1e-168
rs12087704	0.0019661	3.0126	0.960271	2.74477	0.000187077	-1.12335	0.990536	-1.70512	1.03965	1.1e-168
rs112341427	0.00134017	-3.28792	0.972572	3.45885	9.23e-05	-0.724926	0.995308	-2.4194	1.03945	1.1e-168
rs620405	0.00016931	0.640999	0.99645	-2.61567	7.55e-06	3.88651	0.999615	3.61905	1.00338	1.06e-168
rs113968995	0.00097349	-0.6355	0.979926	-1.75628	5.53e-05	3.37974	0.997182	2.75935	1.00306	1.06e-168
rs1188529	0.00016616	0.603401	0.996516	-2.64832	7.5e-06	3.89311	0.999617	3.6412	0.992878	1.05e-168
rs1188528	0.000166851	0.757099	0.996501	-2.54207	7.56e-06	3.86312	0.999614	3.52941	0.987339	1.04e-168
rs7414229	0.00190873	3.0542	0.961385	2.85691	0.000187285	-0.955171	0.990525	-1.87771	0.979204	1.03e-168
rs61776260	0.00131527	-0.9092	0.973068	-1.40503	0.000189437	3.08042	0.990417	2.37513	0.970106	1.02e-168
rs2379154	0.00194552	3.04709	0.96067	2.84191	0.000187381	-0.933288	0.99052	-1.89792	0.943984	9.96e-169
rs61784566	0.000182804	-0.6452	0.996168	-2.57483	7.76e-06	-3.85541	0.999604	3.51252	0.937685	9.9e-169
rs7550311	0.000992811	-0.677701	0.979536	-1.71959	5.62e-05	3.34677	0.99714	2.65594	0.936342	9.88e-169
rs1280970	0.000141767	3.2165	0.997026	2.24869	6.52e-06	2.31659	0.999667	-1.32139	0.927303	9.79e-169
rs61784570	0.00016539	-0.3414	0.996532	-2.77397	7.43e-06	-3.90715	0.999621	3.69128	0.917301	9.7e-169
rs189734877	0.00241398	3.0979	0.951658	3.0518	0.000151292	-0.743079	0.992332	-2.16139	0.890411	9.44e-169
rs190005942	0.00255703	-3.0752	0.948939	2.99962	0.000116806	-0.952043	0.99407	-2.11332	0.8863	9.4e-169
rs56679872	0.00111589	2.9519	0.977057	2.36953	6.13e-05	-1.65642	0.99688	-1.51745	0.852084	9.08e-169
rs761092	0.000230833	-3.8151	0.995166	4.57628	1.12e-05	-0.118828	0.999428	-3.72613	0.850146	9.07e-169
rs72643298	0.000637805	-3.4746	0.986756	3.79436	3.11e-05	-0.747689	0.998415	-2.94439	0.849973	9.06e-169
rs55850703	0.00018055	3.8157	0.996215	4.46388	9.33e-06	-0.646261	0.999524	-3.61627	0.847613	9.04e-169
rs7544708	0.00133557	3.07831	0.972664	2.8087	9.65e-05	-1.18327	0.995095	-1.96217	0.846531	9.03e-169
rs12143878	0.0014579	-2.89779	0.970234	2.31643	8.81e-05	-1.57248	0.995521	-1.47341	0.843024	9e-169
rs4478815	0.000990808	-0.6944	0.979576	-1.70935	5.66e-05	3.3114	0.997118	2.54224	0.832893	8.91e-169
rs7519607	0.000191565	-3.48199	0.995985	3.27893	9.21e-06	1.65465	0.99953	-2.46281	0.816119	8.76e-169
rs6696039	0.0010636	-2.9307	0.978108	2.28965	6.09e-05	1.68411	0.996898	-1.47413	0.815527	8.76e-169
rs59035073	0.00158888	3.09041	0.967647	2.90531	9.51e-05	-1.06959	0.995167	-2.0969	0.808409	8.7e-169
rs6661641	0.000219274	-3.0446	0.995407	1.92191	1.11e-05	2.2854	0.999431	-1.12582	0.796097	8.59e-169
rs75970119	0.00102372	2.9494	0.978912	2.32822	6.13e-05	-1.64613	0.99688	-1.53425	0.793975	8.57e-169
rs7540777	0.000180819	-3.24001	0.996209	2.44132	8.27e-06	2.11268	0.999578	-1.65414	0.787185	8.51e-169
rs12057729	0.0012568	-0.54	0.974234	-1.68731	0.000187619	3.11409	0.990508	2.47409	0.786779	8.51e-169
rs114128537	0.00286954	0.986199	0.943054	-0.974225	0.000228194	2.83944	0.988479	1.75295	0.77872	8.44e-169
rs2027087	0.000208551	-1.2278	0.995631	-1.9661	8.93e-06	-3.63039	0.999544	2.74038	0.774274	8.4e-169
rs10779759	0.000191501	-3.4639	0.995986	3.21619	9.21e-06	1.66065	0.99953	-2.45324	0.762942	8.31e-169
rs10779762	0.000219324	-3.01319	0.995406	1.82732	1.11e-05	2.31084	0.999431	-1.06767	0.759657	8.28e-169
rs6685318	0.000369366	-3.60709	0.992287	4.02293	2.07e-05	0.558654	0.998945	-3.27131	0.751619	8.22e-169
rs2002891	0.000168589	3.45831	0.996465	3.13631	7.68e-06	-1.74987	0.999608	-2.39152	0.744794	8.16e-169
rs11799568	0.00222698	2.96659	0.955235	2.65018	0.000151676	-1.0253	0.992313	-1.91252	0.737663	8.1e-169
rs34132699	0.000198435	-0.546099	0.995842	-2.59283	8.25e-06	-3.79686	0.999579	3.31886	0.726032	8.01e-169
rs12141532	0.00112664	2.9123	0.976841	2.25985	6.14e-05	-1.6456	0.996872	-1.53387	0.72598	8.01e-169
rs11589800	0.000143393	-3.7586	0.996992	4.13911	6.78e-06	-1.06515	0.999654	-3.41716	0.72195	7.98e-169
rs636291	0.000164337	0.842606	0.996554	-2.48146	7.43e-06	3.77934	0.99962	3.20068	0.71922	7.95e-169
rs4845870	0.000192216	-3.459	0.995971	3.20105	9.25e-06	1.6327	0.999528	-2.49705	0.703996	7.83e-169
rs685746	0.000165138	0.806499	0.996537	-2.50871	7.48e-06	3.77484	0.999618	3.18696	0.678247	7.63e-169
rs111283030	0.00184176	-2.9008	0.962689	2.40611	6.13e-05	1.52343	0.99688	-1.72819	0.677924	7.63e-169
rs75943109	0.00127503	-3.01449	0.97387	2.60252	8.02e-05	-1.28786	0.995918	-1.9247	0.677818	7.63e-169
rs12123982	0.001106	2.9142	0.977255	2.258	6.14e-05	-1.61576	0.996875	-1.58288	0.675117	7.61e-169
rs72638613	0.000592513	-0.593601	0.987685	-2.02446	2.82e-05	-3.45471	0.998562	2.68674	0.662276	7.51e-169
rs6667629	0.000207516	-1.2021	0.995652	-1.99966	8.92e-06	-3.60298	0.999545	2.64062	0.640956	7.35e-169
rs11121786	0.000219988	-3.0205	0.995392	1.85071	1.11e-05	2.24406	0.999431	-1.21959	0.631122	7.28e-169
rs4845871	0.000190672	-3.4226	0.996004	3.07249	9.16e-06	1.66701	0.999533	-2.44529	0.627199	7.25e-169
rs12124486	0.000208112	-1.2529	0.99564	-1.93615	8.93e-06	-3.57903	0.999544	2.55533	0.619178	7.2e-169
rs72638614	0.000581938	-0.458903	0.987902	-2.10335	2.75e-05	-3.46117	0.998595	2.69745	0.594108	7.02e-169
rs12729844	0.000208112	-1.1312	0.99564	-2.08059	8.92e-06	-3.61101	0.999545	2.66955	0.588955	6.98e-169
rs60208389	0.000927769	2.905	0.980851	2.16096	6.14e-05	-1.61811	0.996873	-1.57876	0.582202	6.94e-169
rs191804131	0.00163472	2.84759	0.966744	2.2178	9.18e-05	1.44432	0.995334	-1.64561	0.572184	6.87e-169
rs7556275	0.00133473	2.97721	0.97268	2.51073	9.66e-05	-1.20136	0.995092	-1.94033	0.570399	6.85e-169
rs10436982	0.00134341	-0.1377	0.972507	-1.7877	0.000198238	3.06653	0.989977	2.35325	0.565553	6.82e-169
rs2379155	0.00194897	2.90311	0.960603	2.43098	0.000187304	-0.957664	0.990524	-1.87529	0.555683	6.75e-169
rs28522839	0.00137279	-0.0609001	0.971923	-1.7846	0.000201294	3.05899	0.989824	2.33726	0.552663	6.73e-169
rs10779760	0.00019033	-3.42349	0.996011	3.07469	9.18e-06	1.61091	0.999532	-2.53608	0.538605	6.64e-169
rs2379160	0.000877812	-2.8558	0.981863	1.99895	6.01e-05	1.69049	0.99694	-1.47016	0.528792	6.57e-169
rs2745289	0.00168661	-3.12531	0.965725	3.02971	6.07e-05	0.87052	0.996911	-2.51219	0.517519	6.5e-169
rs145653977	0.000643089	-0.402501	0.986648	-2.07812	3.12e-05	-3.41119	0.998411	2.58644	0.508313	6.44e-169
rs61777175	0.00133267	-0.000599999	0.972721	-1.80083	0.000201384	3.04859	0.989819	2.30603	0.505204	6.42e-169
rs67642871	0.000143135	-3.67871	0.996997	3.84205	6.77e-06	-1.12936	0.999655	-3.34789	0.49416	6.35e-169
rs140398075	0.00202018	3.11409	0.959222	3.05124	8.81e-05	0.537251	0.995519	-2.56026	0.49098	6.33e-169
rs10864458	0.000164219	0.742998	0.996556	-2.56052	7.48e-06	3.73822	0.999618	3.04918	0.488661	6.32e-169
rs6701965	0.000229429	-3.7013	0.995195	4.14782	1.11e-05	-0.376802	0.999433	-3.66674	0.481073	6.27e-169
rs12125968	0.00111613	2.8386	0.977052	2.0491	6.14e-05	-1.61721	0.996872	-1.58013	0.468977	6.19e-169
rs4261122	0.000250934	-3.62399	0.994747	3.90766	1.25e-05	-0.692763	0.999364	-3.44006	0.467608	6.18e-169
rs111574557	0.000229971	3.68479	0.995184	4.08824	1.03e-05	0.555541	0.999475	-3.62206	0.466184	6.18e-169
rs2064296	0.000181686	-3.56069	0.996191	3.52988	8.83e-06	1.25418	0.999549	-3.06602	0.463865	6.16e-169
rs61777177	0.00154358	-0.3679	0.96854	-1.66397	0.000192677	2.9919	0.990255	2.1166	0.452626	6.09e-169
rs61777176	0.00138346	0.0791998	0.971711	-1.77959	0.000201407	3.02299	0.989818	2.22915	0.449555	6.07e-169
rs75752157	0.000635937	-0.249	0.986795	-2.13297	3.12e-05	-3.40468	0.998409	2.56489	0.431919	5.97e-169
rs112759812	0.00273826	-2.23519	0.945517	0.907004	0.000114058	2.05295	0.994208	-0.480567	0.426436	5.93e-169
rs72863271	0.00105206	2.9913	0.978341	2.46087	6.11e-05	-1.30309	0.996888	-2.03984	0.421032	5.9e-169
rs61777178	0.00138744	-0.0331999	0.971632	-1.78071	0.000200491	3.01155	0.989864	2.19292	0.412208	5.85e-169
rs2387698	0.000146219	-3.50631	0.996933	3.23479	7.75e-06	-1.477	0.999605	-2.8274	0.407382	5.82e-169
rs12402967	0.000196258	-0.741798	0.995887	-2.47281	8.57e-06	-3.67398	0.999562	2.87915	0.406335	5.82e-169
rs187871165	0.00243124	2.8539	0.951329	2.36283	0.000200457	0.821172	0.989866	-1.96216	0.400671	5.78e-169
rs190977738	0.00248136	-1.1621	0.950375	-0.859905	0.000185709	2.69233	0.990604	1.25652	0.396611	5.76e-169
rs61776261	0.0014137	-0.1803	0.971111	-1.75636	0.000202285	2.99556	0.989774	2.14938	0.393028	5.74e-169
rs146715902	0.00153437	1.4577	0.968722	-0.703206	5.01e-05	2.85769	0.997447	1.08756	0.384358	5.69e-169
rs12091086	0.00117143	0.0843	0.975942	-1.86018	0.000190459	3.02767	0.990366	2.21799	0.357802	5.54e-169
rs28435785	0.00128632	-0.0627002	0.973645	-1.81614	0.000190159	3.01041	0.990381	2.16567	0.349534	5.5e-169
rs12725704	0.000195801	-0.619801	0.995897	-2.55668	8.56e-06	-3.67911	0.999563	2.89745	0.340772	5.45e-169
rs10779753	0.000724455	3.0808	0.984984	2.57507	4.18e-05	-1.29764	0.997869	-2.23538	0.339693	5.44e-169
rs61777205	0.00139507	-0.0636999	0.97148	-1.77661	0.000198199	2.98189	0.989979	2.09978	0.323164	5.35e-169
rs12143364	0.000929695	-2.9065	0.980812	2.1661	8.77e-05	-1.31362	0.995539	-1.84718	0.318918	5.33e-169
rs1280979	0.000174126	3.1729	0.996349	2.20886	8.35e-06	1.98669	0.999574	-1.90761	0.301251	5.24e-169
rs13375411	0.00115757	-0.0778001	0.97622	-1.8665	0.000192624	3.00667	0.990258	2.16036	0.293858	5.2e-169
rs2064297	0.000287048	-3.59119	0.993996	3.85197	1.5e-05	0.232451	0.999237	-3.56193	0.290037	5.18e-169
rs12063215	0.00119535	0.0491	0.975463	-1.85261	0.000192713	2.99952	0.990253	2.13929	0.286682	5.16e-169
rs12065251	0.000208444	-1.1302	0.995633	-2.08093	9.38e-06	-3.51847	0.999521	2.36454	0.283608	5.14e-169
rs10779749	0.000432869	-2.857	0.990973	1.6906	0.000827845	-0.631826	0.959434	-1.4109	0.279698	5.12e-169
rs7512333	0.0011498	-0.0169	0.976376	-1.87261	0.000192679	3.00246	0.990255	2.14795	0.275343	5.1e-169
rs12090079	0.00119535	0.0491	0.975463	-1.85261	0.000192779	2.99505	0.99025	2.1262	0.273585	5.09e-169
rs17035154	0.00115826	-0.1114	0.976206	-1.86311	0.000192643	2.99733	0.990257	2.13265	0.269537	5.07e-169
rs17037129	0.000629117	-0.1947	0.986934	-2.15018	3.11e-05	-3.36175	0.998413	2.41871	0.268536	5.07e-169
rs12133728	0.00226706	-2.61219	0.954466	1.71178	8.86e-05	-1.58757	0.995494	-1.44666	0.265124	5.05e-169
rs114525110	0.00204332	-3.0159	0.958774	2.76599	0.000122532	0.00131116	0.993781	-2.54005	0.22594	4.86e-169
rs6657410	0.000657117	-0.2895	0.986361	-2.10607	3.29e-05	-3.32486	0.998323	2.32274	0.216669	4.81e-169
rs141544702	0.00257102	-2.5367	0.948674	1.56751	0.000130796	-1.52426	0.993364	-1.35364	0.213867	4.8e-169
rs12094534	0.000229701	3.6575	0.99519	3.98799	1.01e-05	0.0696303	0.999483	-3.78129	0.206701	4.76e-169
rs6687430	0.000143111	-0.0713	0.996998	-2.90162	6.53e-06	3.77064	0.999666	3.10362	0.202	4.74e-169
rs10779763	0.000219025	-2.89419	0.995412	1.47679	1.13e-05	2.21271	0.999425	-1.28413	0.192663	4.7e-169
rs11589058	0.000228859	3.65019	0.995207	3.95972	1.01e-05	0.115182	0.999483	-3.7767	0.183015	4.65e-169
rs7534960	0.00140237	-0.1413	0.971335	-1.76635	0.000200138	2.9271	0.989882	1.94392	0.177567	4.63e-169
rs61777209	0.00137989	-0.1901	0.971782	-1.76634	0.000199648	2.92319	0.989906	1.93148	0.165147	4.57e-169
rs4845872	0.000186861	-3.32401	0.996083	2.73163	9.15e-06	1.58101	0.999533	-2.58549	0.146138	4.48e-169
rs12089824	0.000230475	3.64049	0.995173	3.9278	1.01e-05	0.0588734	0.999483	-3.78186	0.145947	4.48e-169
rs57986045	0.00137989	-0.1901	0.971782	-1.76634	0.000200251	2.91496	0.989876	1.90907	0.142729	4.47e-169
rs12146008	0.00133883	2.81162	0.972599	2.0457	9.72e-05	-1.22265	0.995058	-1.91122	0.134483	4.43e-169
rs7524983	0.00119535	0.0579998	0.975463	-1.85215	0.000191429	2.94606	0.990318	1.9789	0.12675	4.4e-169
rs6660928	0.000170008	-0.675498	0.996435	-2.59099	7.54e-06	-3.64545	0.999615	2.71058	0.119585	4.37e-169
rs6675036	0.000169995	-0.675499	0.996436	-2.59103	7.53e-06	-3.64323	0.999615	2.70239	0.111364	4.33e-169
rs56104140	0.000588087	-0.454898	0.987776	-2.09998	2.71e-05	-3.31604	0.998617	2.19871	0.0987373	4.28e-169
rs6664032	0.00130731	-0.1435	0.973227	-1.80015	0.000191266	2.91682	0.990326	1.89362	0.0934654	4.25e-169
rs6670208	0.000169851	-0.631401	0.996439	-2.62016	7.53e-06	-3.64602	0.999615	2.71243	0.0922616	4.25e-169
rs35995177	0.000142879	-3.59449	0.997002	3.53586	6.76e-06	-1.03917	0.999655	-3.44637	0.0894853	4.24e-169
rs7547568	0.000230284	3.5848	0.995177	3.72718	1.03e-05	0.519253	0.999475	-3.64113	0.0860535	4.22e-169
rs12759089	0.000190664	-3.3391	0.996004	2.7913	9.18e-06	1.50128	0.999531	-2.70639	0.0849116	4.22e-169
rs147415571	0.00146247	-1.239	0.970144	-1.01103	5.2e-05	2.85157	0.997353	1.08777	0.0767334	4.18e-169
rs12123990	0.00174133	2.733	0.964652	1.93138	9.67e-05	-1.24768	0.995083	-1.88304	0.0483449	4.07e-169
rs72868197	0.000228518	3.61029	0.995214	3.81484	1.01e-05	0.14644	0.999483	-3.77297	0.0418753	4.04e-169
rs147997396	0.00182674	3.10631	0.962982	2.99781	5.12e-05	-0.00247793	0.997394	-2.97502	0.0227943	3.96e-169
rs12129512	0.00020361	-0.940102	0.995734	-2.28849	8.85e-06	-3.51116	0.999548	2.31018	0.0216931	3.96e-169
rs115276734	0.00232584	-1.2201	0.95334	-0.822845	0.00013674	2.58571	0.993065	0.834197	0.0113525	3.92e-169
rs10864530	0.000183164	-3.4574	0.99616	3.17265	8.76e-06	1.1522	0.999553	-3.19262	-0.0199765	3.8e-169
rs75571420	0.00226619	2.9631	0.954483	2.64534	7.95e-05	-0.383612	0.995955	-2.68185	-0.036512	3.74e-169
rs2272984	0.000611355	-0.3787	0.987298	-2.11222	3.07e-05	-3.24912	0.998437	2.03963	-0.0725926	3.6e-169
rs72864685	0.000299342	-0.525601	0.99374	-2.39955	0.00130074	2.81466	0.937704	2.32646	-0.073084	3.6e-169
rs185863	0.000916872	-1.2867	0.981071	-1.1714	0.00051209	2.44813	0.974512	1.08553	-0.0858786	3.56e-169
rs7551790	0.00137989	-0.2183	0.971782	-1.76074	0.000194168	2.83551	0.99018	1.66891	-0.091833	3.53e-169
rs12740371	0.000169528	-0.0895002	0.996445	-2.81574	7.67e-06	-3.64322	0.999608	2.71129	-0.104459	3.49e-169
rs61512998	0.00134392	2.75361	0.972497	1.89018	9.71e-05	-1.15169	0.995064	-1.99572	-0.105534	3.49e-169
rs116580110	0.00194777	2.9173	0.960626	2.47045	7.94e-05	0.57723	0.995962	-2.59007	-0.119628	3.44e-169
rs74374877	0.00247747	-2.77539	0.950449	2.15819	0.000128829	-0.68889	0.993463	-2.27942	-0.12123	3.43e-169
rs6670320	0.00017	-0.660402	0.996435	-2.60106	7.53e-06	-3.58155	0.999616	2.47944	-0.121619	3.43e-169
rs12116966	0.000167105	-0.1451	0.996496	-2.81642	7.7e-06	-3.63561	0.999607	2.68551	-0.130908	3.4e-169
rs139036335	0.0020481	-2.41009	0.958682	1.19105	7.08e-05	1.72228	0.996398	-1.33537	-0.14432	3.35e-169
rs193272944	0.00243142	2.67201	0.951325	1.88475	0.000200979	0.710299	0.989839	-2.04492	-0.160173	3.3e-169
rs7543488	0.000221019	3.56049	0.995371	3.62153	1.01e-05	-0.0104021	0.999485	-3.78589	-0.164357	3.29e-169
rs11121782	0.000189569	-3.24371	0.996027	2.47585	9.19e-06	1.54397	0.999531	-2.64113	-0.165288	3.28e-169
rs7547643	0.000230408	3.51111	0.995175	3.46724	1.03e-05	0.521993	0.999475	-3.63977	-0.172531	3.26e-169
rs7555178	0.000230457	3.50889	0.995174	3.4596	1.03e-05	0.53053	0.999475	-3.63507	-0.175466	3.25e-169
rs55988977	0.000229153	3.54671	0.995201	3.58972	1.01e-05	0.134274	0.999483	-3.7744	-0.184678	3.22e-169
rs11121559	0.000426546	-0.132	0.991104	-2.35244	2.21e-05	3.33343	0.998873	2.1556	-0.196837	3.18e-169
rs114475519	0.00281408	2.8036	0.944093	2.26833	0.000117436	-0.376895	0.994038	-2.49056	-0.222227	3.1e-169
rs116323697	0.00184597	2.1388	0.962607	0.558572	0.000121297	1.8742	0.993843	-0.799583	-0.24101	3.04e-169
rs761086	0.000231347	-3.3514	0.995155	2.92379	1.36e-05	-0.947231	0.999304	-3.18711	-0.263318	2.98e-169
rs2017006	0.000192896	-3.1542	0.995957	2.19898	9.54e-06	1.63729	0.999513	-2.47374	-0.274766	2.94e-169
rs10436983	0.0026818	2.8124	0.946581	2.27873	0.000115926	0.0295286	0.994114	-2.56716	-0.288426	2.9e-169
rs1812980	0.000190909	-3.47769	0.995999	3.26239	8.99e-06	0.760542	0.999541	-3.55434	-0.291953	2.89e-169
rs187371772	0.0029387	0.9843	0.941762	-0.965394	0.000165387	-2.47116	0.991624	0.636553	-0.328841	2.79e-169
rs6685950	0.000710153	2.8534	0.985276	1.90187	4.18e-05	-1.29562	0.997869	-2.23799	-0.336116	2.77e-169
rs191784651	0.00184729	2.4936	0.962582	1.34988	8.52e-05	1.43739	0.995668	-1.69224	-0.342363	2.75e-169
rs4846021	0.000258059	-3.4589	0.994599	3.33909	1.23e-05	-0.0674815	0.999372	-3.68388	-0.344787	2.74e-169
rs74746404	0.000859223	-2.5742	0.98224	1.239	0.000579235	0.609873	0.971266	-1.59421	-0.355213	2.72e-169
rs11121780	0.00019763	-3.0696	0.995858	1.94836	9.66e-06	1.72222	0.999507	-2.32518	-0.376818	2.66e-169
rs184228590	0.000544126	-0.5602	0.988679	-2.08543	0.00121619	2.5768	0.941517	1.70627	-0.379164	2.65e-169
rs742476	0.000186757	-3.22199	0.996085	2.39877	9.23e-06	1.44936	0.999529	-2.78033	-0.381558	2.65e-169
rs742474	0.000196235	-3.00979	0.995888	1.76393	9.69e-06	1.79696	0.999505	-2.19221	-0.42827	2.52e-169
rs2594302	0.000264037	-3.2819	0.994475	2.7565	1.17e-05	-1.01949	0.999404	-3.19308	-0.436589	2.5e-169
rs41274454	0.00283389	-1.1939	0.943722	-0.766133	0.000235979	2.26857	0.988091	0.327331	-0.438802	2.5e-169
rs7513418	0.00100005	3.0593	0.97939	2.64224	3.85e-05	0.268135	0.998038	-3.08105	-0.438805	2.5e-169
rs189369210	0.00254096	-0.434101	0.949244	-1.40092	0.000180892	2.58424	0.990846	0.961818	-0.439105	2.5e-169
rs10864497	0.000735071	2.7962	0.984767	1.75767	4.24e-05	-1.32008	0.997838	-2.19887	-0.441201	2.49e-169
rs41274456	0.000795375	-1.2281	0.983538	-1.31166	4.13e-05	2.81283	0.997893	0.866536	-0.44512	2.48e-169
rs111579928	0.000931629	2.6617	0.980772	1.49851	3.3e-05	-1.58077	0.998315	-1.94566	-0.447157	2.48e-169
rs187565412	0.00191468	1.1166	0.961269	-1.02631	0.000160924	-2.44651	0.991848	0.563559	-0.462748	2.44e-169
rs12137596	0.000750037	2.70931	0.984462	1.53091	4.44e-05	-1.44979	0.997736	-1.99681	-0.465902	2.43e-169
rs182372698	0.00286947	-1.1554	0.943056	-0.803373	0.000463683	2.13216	0.976866	0.337246	-0.466127	2.43e-169
rs3099632	0.000144375	2.3647	0.996971	-0.112339	6.71e-06	-2.69534	0.999658	-0.358611	-0.470951	2.42e-169
rs75325309	0.000699539	-2.49319	0.985493	0.94636	0.000141748	-1.45298	0.992812	-1.41971	-0.473346	2.41e-169
rs3117063	0.000160012	2.69969	0.996644	0.783414	7.43e-06	2.31644	0.999621	-1.25692	-0.473502	2.41e-169
rs187299064	0.00286947	-1.1554	0.943056	-0.803373	0.000574221	2.08329	0.971508	0.32916	-0.474213	2.41e-169
rs76257631	0.00142226	-2.3812	0.970941	0.983467	8.74e-05	-1.58384	0.995554	-1.45918	-0.475711	2.41e-169
rs4846022	0.000184104	-3.2874	0.996141	2.604	8.77e-06	1.23309	0.999552	-3.09598	-0.491973	2.37e-169
rs2379158	0.000144488	2.4259	0.996969	0.0341806	6.7e-06	-2.6298	0.999658	-0.533185	-0.499004	2.35e-169
rs3730378	0.00220234	2.59459	0.955708	1.6584	0.000229783	-0.377386	0.9884	-2.158	-0.499598	2.35e-169
rs10864527	0.00019749	-3.00009	0.995861	1.73796	9.68e-06	1.76369	0.999506	-2.25186	-0.513899	2.32e-169
rs727974	0.000750596	2.7238	0.984451	1.57	4.25e-05	-1.39731	0.997834	-2.09334	-0.523344	2.3e-169
rs56753261	0.000750875	2.6605	0.984445	1.4024	4.44e-05	-1.48628	0.997735	-1.94313	-0.54073	2.26e-169
rs2379159	0.000144423	2.39779	0.99697	-0.0336179	6.7e-06	-2.63785	0.999658	-0.511981	-0.545599	2.25e-169
rs28663566	0.00144271	-0.0656999	0.970535	-1.76019	0.000180502	2.68125	0.990865	1.21387	-0.546315	2.24e-169
rs150594271	0.00181569	-0.0846999	0.963198	-1.64765	0.000120369	-2.70832	0.99389	1.09619	-0.551453	2.23e-169
rs2379157	0.000144485	2.43289	0.996969	0.0511068	6.7e-06	-2.59948	0.999658	-0.612572	-0.561465	2.21e-169
rs142745042	0.000687635	-3.1129	0.985736	2.65094	3.08e-05	0.0271802	0.998427	-3.22708	-0.576142	2.18e-169
rs2922242	0.000144442	2.3751	0.99697	-0.0875412	6.7e-06	-2.64584	0.999658	-0.490917	-0.578458	2.17e-169
rs57432017	0.00183504	2.1459	0.96282	0.570838	0.000157018	-1.5844	0.992044	-1.17174	-0.600906	2.12e-169
rs11121717	0.000740591	2.6187	0.984655	1.28772	4.45e-05	-1.52138	0.997735	-1.89036	-0.602639	2.12e-169
rs183507097	0.00173603	2.3378	0.964756	0.963613	0.000198934	1.21666	0.989942	-1.56699	-0.60338	2.12e-169
rs4440857	0.000181837	-3.2438	0.996188	2.45625	8.79e-06	1.25859	0.999551	-3.06294	-0.606683	2.11e-169
rs11121671	0.000230615	3.356	0.995171	2.93766	1.03e-05	0.666326	0.999476	-3.55526	-0.617601	2.09e-169
rs11121715	0.000749971	2.6732	0.984463	1.43521	4.26e-05	-1.41941	0.99783	-2.06145	-0.626239	2.07e-169
rs12144064	0.000789874	2.6236	0.98365	1.32859	4.51e-05	-1.47252	0.997704	-1.95662	-0.628026	2.07e-169
rs6540984	0.000197672	-2.97939	0.995858	1.67678	9.67e-06	1.72372	0.999506	-2.32201	-0.64523	2.03e-169
rs6671295	0.000183532	-3.25111	0.996153	2.48433	8.8e-06	1.19632	0.999551	-3.13872	-0.654392	2.01e-169
rs12118041	0.00071043	2.7539	0.98527	1.62718	4.17e-05	-1.24973	0.997875	-2.29768	-0.670496	1.98e-169
rs2817584	0.000211124	-3.23159	0.995577	2.48803	9.72e-06	-1.11745	0.999504	-3.18021	-0.692188	1.94e-169
rs2788538	0.000745962	2.6077	0.984545	1.26259	4.44e-05	-1.47568	0.997736	-1.959	-0.696413	1.93e-169
rs7554745	0.000197627	-2.9777	0.995858	1.67164	9.65e-06	1.69414	0.999508	-2.37376	-0.702121	1.92e-169
rs115405820	0.00199558	-2.61979	0.959699	1.68766	8.91e-05	0.779509	0.99547	-2.3961	-0.708436	1.91e-169
rs75022952	0.00182657	2.51979	0.962986	1.40895	0.000274505	-0.187443	0.986174	-2.12327	-0.714318	1.9e-169
rs12043744	0.000802328	2.9772	0.983397	2.30921	4.38e-05	-0.233024	0.997767	-3.02504	-0.715831	1.89e-169
rs7553585	0.000143647	1.9054	0.996986	-1.09249	6.51e-06	2.94948	0.999668	0.343668	-0.74882	1.83e-169
rs3099630	0.00014499	2.3273	0.996958	-0.197726	6.71e-06	-2.61971	0.999657	-0.559125	-0.756851	1.82e-169
rs11121719	0.000758275	2.5524	0.984294	1.12935	4.47e-05	-1.52134	0.997721	-1.88734	-0.757982	1.82e-169
rs114506914	0.00197888	2.48169	0.960023	1.34657	0.000293598	0.0515483	0.985226	-2.10614	-0.759576	1.81e-169
rs74052099	0.000648273	2.9686	0.986542	2.19289	3.59e-05	0.624462	0.998169	-2.9569	-0.764003	1.8e-169
rs148474336	0.00293113	-0.1107	0.941903	-1.41705	0.000104036	-2.56339	0.994715	0.646731	-0.770318	1.79e-169
rs12033921	0.000212081	-3.1136	0.995557	2.11752	9.92e-06	1.34329	0.999494	-2.89252	-0.774999	1.78e-169
rs1890740	0.00105103	-1.7148	0.978361	-0.478186	0.000243778	1.96251	0.987702	-0.297138	-0.775325	1.78e-169
rs12118107	0.000711268	2.7243	0.985253	1.54782	4.17e-05	-1.22865	0.997873	-2.32331	-0.775483	1.78e-169
rs6540934	0.00128487	-1.0259	0.973674	-1.30622	0.000163254	2.42996	0.991731	0.530338	-0.775878	1.78e-169
rs28988269	0.00173088	-2.51671	0.964857	1.38146	6.74e-05	-1.16616	0.996567	-2.15954	-0.778075	1.78e-169
rs56102775	0.000633031	2.93721	0.986854	2.09106	3.58e-05	0.751041	0.998173	-2.87101	-0.779949	1.78e-169
rs2483676	0.00156088	1.7773	0.968198	-0.194949	0.000232331	-1.81787	0.988273	-0.589984	-0.784933	1.77e-169
rs2744817	0.000745749	2.6018	0.984549	1.24732	4.44e-05	-1.42254	0.99774	-2.03663	-0.789305	1.76e-169
rs76606025	0.000817474	2.4467	0.983089	0.902675	4.55e-05	-1.63726	0.99768	-1.69594	-0.793264	1.75e-169
rs148408541	0.00222684	-2.2087	0.955238	0.776791	0.000228666	-1.15152	0.988456	-1.57545	-0.798657	1.74e-169
rs143776605	0.00146979	0.546101	0.969999	-1.60862	7.24e-05	-2.69192	0.996315	0.808079	-0.800541	1.74e-169
rs192975904	0.0028243	1.8684	0.943902	0.207219	0.000159055	-1.68034	0.991942	-1.01015	-0.802927	1.74e-169
rs2745291	0.000193216	-3.2308	0.995951	2.44329	9.24e-06	-1.07976	0.999528	-3.24683	-0.80354	1.73e-169
rs12143691	0.00163225	-2.2913	0.966793	0.835362	8.8e-05	-1.45957	0.995525	-1.64423	-0.808868	1.73e-169
rs12134340	0.000809084	2.5079	0.983259	1.04717	4.53e-05	-1.53296	0.997689	-1.8628	-0.815629	1.71e-169
rs4579762	0.000887313	-1.1744	0.98167	-1.32265	0.00132527	-2.00598	0.936604	0.505254	-0.817395	1.71e-169
rs111988587	0.000709338	2.7073	0.985293	1.50114	4.18e-05	-1.22863	0.997872	-2.32311	-0.821968	1.7e-169
rs182422843	0.00165971	-0.772798	0.966253	-1.4059	0.000176834	-2.43657	0.991049	0.58385	-0.822047	1.7e-169
rs148656121	0.00259959	-0.706499	0.948133	-1.24291	0.000238057	2.30744	0.987987	0.419255	-0.823659	1.7e-169
rs11121720	0.000750952	2.5554	0.984443	1.1326	4.42e-05	-1.4753	0.99775	-1.96253	-0.829935	1.69e-169
rs12133272	0.00075892	2.5419	0.984281	1.10341	4.49e-05	-1.48837	0.997712	-1.93499	-0.831577	1.69e-169
rs112678921	0.00288499	-1.1816	0.942765	-0.772162	0.000140472	2.20387	0.992877	-0.0609602	-0.833122	1.68e-169
rs148481786	0.00286095	0.8799	0.943215	-1.06911	0.000295506	2.1759	0.985132	0.227804	-0.841308	1.67e-169
rs6540935	0.00126004	-0.843499	0.97417	-1.48155	0.000163397	2.46516	0.991724	0.616181	-0.865364	1.63e-169
rs12062634	0.000709615	2.69611	0.985287	1.47151	4.18e-05	-1.21549	0.997872	-2.33918	-0.867673	1.63e-169
rs3819993	0.000801156	2.467	0.983421	0.942788	4.53e-05	-1.55731	0.997691	-1.82574	-0.882947	1.6e-169
rs140770749	0.0026391	1.5085	0.947387	-0.39447	0.000259851	1.84101	0.986902	-0.49519	-0.88966	1.59e-169
rs11806225	0.000526771	3.0052	0.989037	2.20952	2.83e-05	-0.516792	0.998556	-3.13678	-0.927258	1.53e-169
rs10127643	0.00235401	-0.286699	0.952802	-1.48754	0.000125646	2.4924	0.993624	0.558643	-0.928901	1.53e-169
rs74792874	0.00169335	-1.0621	0.965593	-1.14012	6.16e-05	-2.4893	0.996864	0.20624	-0.93388	1.52e-169
rs4845965	0.000151883	-3.29051	0.996814	2.52198	6.81e-06	-1.02538	0.999652	-3.4564	-0.934415	1.52e-169
rs188457736	0.00257017	1.6515	0.94869	-0.191187	0.000301012	-1.65586	0.984859	-0.744997	-0.936184	1.52e-169
rs4845964	0.000144062	-3.26722	0.996978	2.42037	6.79e-06	-1.11958	0.999653	-3.35702	-0.93665	1.52e-169
rs2744816	0.000740237	2.5481	0.984662	1.10789	4.44e-05	-1.41492	0.99774	-2.04735	-0.93946	1.51e-169
rs61784567	0.00119275	-0.785599	0.975515	-1.55382	7.55e-05	2.61069	0.996156	0.614096	-0.939728	1.51e-169
rs6664735	0.000220968	3.33021	0.995372	2.83169	1.01e-05	0.111447	0.999482	-3.7767	-0.945003	1.51e-169
rs12140224	0.000794343	2.4267	0.983559	0.842027	4.54e-05	-1.58031	0.997687	-1.78891	-0.946879	1.5e-169
rs143037354	0.00295874	0.967	0.941388	-0.978265	0.000223228	-2.1443	0.988727	0.0304135	-0.947851	1.5e-169
rs2788537	0.0007441	2.508	0.984583	1.0104	4.42e-05	-1.47395	0.997745	-1.96355	-0.953157	1.49e-169
rs112406318	0.000692158	2.6799	0.985644	1.41759	4.17e-05	-1.18275	0.997874	-2.37886	-0.961266	1.48e-169
rs74052097	0.000625905	2.8575	0.987	1.85817	3.66e-05	0.786849	0.998135	-2.8332	-0.97503	1.46e-169
rs2594296	0.000201975	-3.18801	0.995768	2.32769	9.65e-06	-0.990894	0.999507	-3.31712	-0.989427	1.44e-169
rs191798843	0.00238339	-1.9362	0.952241	0.264121	0.000303139	1.30032	0.984753	-1.25917	-0.995049	1.43e-169
rs7545470	0.000753546	-2.7259	0.98439	1.57734	6.74e-05	-0.715826	0.996571	-2.5824	-1.00506	1.42e-169
rs138200736	0.00167218	-2.4139	0.966008	1.1236	0.000110689	-0.962351	0.994378	-2.13011	-1.00651	1.42e-169
rs11121781	0.000194168	-2.86429	0.995931	1.33325	9.67e-06	1.71071	0.999506	-2.34434	-1.01109	1.41e-169
rs56679780	0.000760905	2.4815	0.98424	0.955251	4.49e-05	-1.46679	0.997714	-1.96715	-1.0119	1.41e-169
rs75810903	0.00251054	2.5143	0.949821	1.50618	0.00012665	0.0987418	0.993573	-2.51878	-1.0126	1.41e-169
rs3124624	0.00144732	-2.3123	0.970444	0.833612	0.00017996	0.990287	0.990892	-1.86346	-1.02984	1.38e-169
rs2788533	0.000916079	2.5272	0.981087	1.14902	4.43e-05	-1.31608	0.997744	-2.18293	-1.03391	1.38e-169
rs17036641	0.000793369	2.3931	0.983579	0.761846	4.54e-05	-1.57399	0.997687	-1.7987	-1.03686	1.37e-169
rs72858538	0.000421095	0.700798	0.991217	-2.12404	0.00113671	-2.31664	0.945129	1.08479	-1.03925	1.37e-169
rs72647264	0.00104551	-2.8242	0.978473	1.98298	4.53e-05	-0.146655	0.997694	-3.02538	-1.0424	1.37e-169
rs2817598	0.000222893	-3.21559	0.995332	2.46242	1.05e-05	-0.6897	0.999465	-3.52886	-1.06644	1.33e-169
rs190458397	0.00221977	-2.0729	0.955373	0.497869	0.000180655	1.25245	0.990858	-1.57027	-1.0724	1.33e-169
rs3762287	0.000161051	0.1451	0.996622	-2.8348	7.42e-06	-3.37637	0.999621	1.75857	-1.07623	1.32e-169
rs112781397	0.00153497	2.5984	0.96871	1.53799	9.51e-05	-0.315728	0.995168	-2.61663	-1.07864	1.32e-169
rs149896227	0.00110258	0.0303001	0.977324	-1.89278	4.48e-05	2.7796	0.997716	0.813264	-1.07951	1.32e-169
rs12141932	0.000801179	2.3851	0.98342	0.747402	4.53e-05	-1.55604	0.997691	-1.82762	-1.08021	1.32e-169
rs3117062	0.000612087	2.4428	0.987283	0.763273	2.57e-05	1.71764	0.99869	-1.84549	-1.08222	1.31e-169
rs189861037	0.00304404	-2.16821	0.9398	0.804015	0.000417687	0.29241	0.979113	-1.89244	-1.08843	1.3e-169
rs140856157	0.0025177	-0.6181	0.949685	-1.31331	9.13e-05	-2.41779	0.995358	0.22292	-1.09039	1.3e-169
rs188622825	0.00244308	-2.25731	0.951103	0.914117	7.7e-05	1.23195	0.996083	-2.01535	-1.10124	1.29e-169
rs12140178	0.000788217	2.3495	0.983684	0.657248	4.54e-05	-1.59398	0.997685	-1.76667	-1.10943	1.28e-169
rs149882573	0.00263815	-1.016	0.947405	-0.983581	0.000275842	2.0175	0.986107	-0.131322	-1.1149	1.27e-169
rs66791975	0.00275639	-0.3104	0.945177	-1.40629	0.000258296	2.23262	0.986979	0.289234	-1.11705	1.27e-169
rs734737	0.000193363	-2.8185	0.995948	1.20167	9.67e-06	1.72319	0.999506	-2.32265	-1.12097	1.26e-169
rs61775589	0.000907522	2.9092	0.981261	2.16386	2.63e-05	0.176778	0.998657	-3.29067	-1.1268	1.26e-169
rs76358452	0.000750152	-2.7015	0.98446	1.51017	6.6e-05	-0.647652	0.996639	-2.63876	-1.12858	1.25e-169
rs191938969	0.00202621	0.1026	0.959106	-1.59333	0.00026177	2.30562	0.986807	0.458849	-1.13448	1.25e-169
rs75413741	0.002816	0.623599	0.944057	-1.25815	0.000323669	2.10385	0.983738	0.117656	-1.1405	1.24e-169
rs150423797	0.00309545	2.09191	0.938845	0.657055	0.000188074	1.00105	0.990486	-1.83119	-1.17414	1.2e-169
rs7546789	0.000768659	-2.7474	0.984082	1.64386	6.26e-05	-0.298805	0.996813	-2.8298	-1.18594	1.18e-169
rs7511959	0.000211656	3.24241	0.995566	2.5241	1.09e-05	-0.270462	0.999444	-3.71042	-1.18632	1.18e-169
rs2387422	0.000151846	-3.22381	0.996815	2.30529	6.81e-06	-0.985535	0.999652	-3.49658	-1.19128	1.18e-169
rs74052098	0.000608796	2.7783	0.987351	1.62556	3.65e-05	0.803462	0.998138	-2.82086	-1.19531	1.17e-169
rs12087097	0.000790223	-2.3233	0.983643	0.598158	0.000123399	-1.22274	0.993737	-1.79368	-1.19552	1.17e-169
rs28990997	0.00280974	-2.2039	0.944175	0.850243	0.000127629	-0.974613	0.993524	-2.04794	-1.1977	1.17e-169
rs12404709	0.00134312	-1.8733	0.972513	-0.0906242	5.7e-05	1.9039	0.997096	-1.11374	-1.20436	1.16e-169
rs34563951	0.00227469	1.9393	0.95432	0.251499	8.51e-05	-1.58711	0.99567	-1.46709	-1.21559	1.15e-169
rs58130172	0.00017819	2.93021	0.996264	1.48212	8.4e-06	-1.53558	0.999571	-2.69876	-1.21664	1.15e-169
rs1776219	0.00137456	-1.9536	0.971888	0.0688531	0.000118403	-1.59236	0.993989	-1.29689	-1.22804	1.13e-169
rs74858192	0.00212222	-1.6071	0.957251	-0.340022	0.000135159	1.78976	0.993144	-0.900687	-1.24071	1.12e-169
rs186818521	0.00246198	-1.1857	0.950744	-0.837043	0.000237111	1.91093	0.988035	-0.408898	-1.24594	1.11e-169
rs1776218	0.00143403	-1.8585	0.970707	-0.0887853	0.00011777	-1.67961	0.994021	-1.15763	-1.24641	1.11e-169
rs112140315	0.000723061	2.5211	0.985012	1.03007	4.24e-05	-1.2574	0.997841	-2.28023	-1.25016	1.11e-169
rs11804862	0.000780649	2.4061	0.983838	0.785329	4.25e-05	-1.43168	0.997836	-2.04528	-1.25995	1.1e-169
rs1617195	0.00131568	-1.8681	0.97306	-0.109169	0.000118274	-1.68146	0.993996	-1.15245	-1.26162	1.1e-169
rs147435905	0.00289	2.3285	0.942671	1.12606	0.000102149	-0.694358	0.99481	-2.39068	-1.26463	1.09e-169
rs115079012	0.00129213	-1.9657	0.973529	0.0649891	4.72e-05	1.83757	0.997593	-1.33038	-1.2654	1.09e-169
rs7555966	0.00026984	-3.1372	0.994354	2.30485	1.28e-05	-0.424599	0.999344	-3.57478	-1.26993	1.09e-169
rs35414554	0.00104601	2.641	0.978463	1.49335	3.76e-05	-0.853014	0.998083	-2.7654	-1.27205	1.09e-169
rs1055547	0.000196802	-2.42969	0.995876	0.194099	9.56e-06	2.16448	0.999512	-1.47134	-1.27724	1.08e-169
rs74359633	0.00205064	1.5306	0.958633	-0.469726	0.000120398	1.87019	0.993888	-0.81067	-1.2804	1.08e-169
rs761081	0.000269817	-3.12719	0.994354	2.27364	1.29e-05	-0.429915	0.999344	-3.57206	-1.29842	1.06e-169
rs2788565	0.00100435	1.977	0.979303	-0.0250541	0.000796363	0.849557	0.960916	-1.27425	-1.29931	1.06e-169
rs6704113	0.000725618	-2.6763	0.98496	1.4289	6.58e-05	-0.47943	0.996651	-2.73496	-1.30606	1.05e-169
rs12740860	0.00104547	2.5938	0.978473	1.37225	3.77e-05	-0.943306	0.99808	-2.68378	-1.31152	1.04e-169
rs11121716	0.000780381	2.4049	0.983844	0.782333	4.22e-05	-1.3891	0.997849	-2.10815	-1.32582	1.03e-169
rs72643240	0.00165638	2.3218	0.966318	0.909185	5.5e-05	1.18742	0.997199	-2.23592	-1.32673	1.03e-169
rs77086655	0.00107461	-2.6336	0.977887	1.48545	4.07e-05	0.74343	0.997924	-2.81282	-1.32737	1.03e-169
rs2335768	0.000182823	-3.0283	0.996168	1.78559	8.74e-06	1.21791	0.999554	-3.11615	-1.33056	1.02e-169
rs76621604	0.00185428	-1.2459	0.962445	-0.893991	6.66e-05	2.19538	0.996609	-0.441636	-1.33563	1.02e-169
rs56941291	0.000709604	2.4968	0.985287	0.961627	4.24e-05	-1.23293	0.997842	-2.31076	-1.34913	1.01e-169
rs1755594	0.000150325	0.173299	0.996847	-2.86468	7.07e-06	3.31063	0.999639	1.51456	-1.35011	1e-169
rs148938182	0.00230554	1.5602	0.953729	-0.375826	9.1e-05	1.85503	0.995375	-0.975552	-1.35138	1e-169
rs117944656	0.00236643	-2.0474	0.952565	0.472304	9.71e-05	-1.27117	0.995063	-1.85152	-1.37922	9.75e-170
rs2817582	0.000202504	-3.07391	0.995757	1.97319	9.68e-06	-0.945687	0.999506	-3.35917	-1.38598	9.69e-170
rs61745049	0.000751813	-2.5857	0.984426	1.20978	6.71e-05	-0.696057	0.996584	-2.59828	-1.3885	9.66e-170
rs116792031	0.00135791	0.6177	0.972219	-1.60622	5.82e-05	-2.50334	0.997036	0.213443	-1.39278	9.62e-170
rs148551528	0.000782673	1.063	0.983797	-1.50545	0.000194137	-2.21146	0.990182	0.109513	-1.39593	9.59e-170
rs12143935	0.000818606	-0.7831	0.983066	-1.73777	4.01e-05	2.6191	0.997957	0.326138	-1.41163	9.44e-170
rs113775340	0.0017221	-1.0803	0.965029	-1.1135	6.41e-05	2.26418	0.996738	-0.30781	-1.42131	9.35e-170
rs74055027	0.000749599	-2.58	0.984471	1.194	6.65e-05	-0.670824	0.996616	-2.62014	-1.42614	9.31e-170
rs144398796	0.00335083	-1.573	0.934132	-0.204374	0.000270336	1.35498	0.986381	-1.24265	-1.44703	9.12e-170
rs12121254	0.000721589	2.416	0.985043	0.773596	4.23e-05	-1.30317	0.997842	-2.22197	-1.44837	9.1e-170
rs12033773	0.00018656	3.04139	0.99609	1.83491	9.81e-06	-1.01508	0.999499	-3.28494	-1.45003	9.09e-170
rs11121662	0.000788335	2.7092	0.983682	1.55225	4.31e-05	-0.276811	0.997806	-3.0227	-1.47044	8.9e-170
rs12120425	0.0016699	-0.538001	0.966053	-1.55166	6.7e-05	-2.41635	0.996592	0.0686794	-1.48298	8.79e-170
rs2817586	0.000218419	-3.10081	0.995425	2.09195	1.03e-05	-0.626563	0.999475	-3.57951	-1.48756	8.75e-170
rs1281011	0.000191274	2.82279	0.995991	1.20849	1.04e-05	-1.46137	0.999469	-2.70339	-1.4949	8.69e-170
rs56911167	0.0013833	2.5103	0.971714	1.27898	7.17e-05	-0.238388	0.99635	-2.77818	-1.49921	8.65e-170
rs12724489	0.000915177	2.4839	0.981106	1.04216	3.51e-05	-1.10962	0.998209	-2.54788	-1.50572	8.6e-170
rs761082	0.000267954	-3.0624	0.994393	2.07098	1.28e-05	-0.409669	0.999344	-3.58097	-1.50999	8.56e-170
rs1152729	0.0018685	-1.5013	0.962168	-0.552989	0.000144694	-1.73776	0.992664	-0.958662	-1.51165	8.54e-170
rs186780255	0.0024356	0.843301	0.951246	-1.17224	0.000202763	-1.97386	0.98975	-0.36215	-1.53439	8.35e-170
rs7537020	0.00167361	2.1885	0.96598	0.622895	0.000117486	0.895776	0.994035	-2.16213	-1.53924	8.31e-170
rs116728345	0.00284396	2.26939	0.943533	0.992615	0.000106113	-0.393317	0.99461	-2.53463	-1.54202	8.29e-170
rs2817619	0.000251346	-2.89799	0.994739	1.5534	1.13e-05	-1.12321	0.999423	-3.09846	-1.54506	8.26e-170
rs147288245	0.00167498	-0.5523	0.965953	-1.54268	6.65e-05	-2.38777	0.996615	-0.00310856	-1.54579	8.26e-170
rs140180511	0.0031351	-1.1052	0.93811	-0.818266	0.000304694	1.6616	0.984676	-0.729874	-1.54814	8.24e-170
rs76016428	0.000780051	0.8613	0.98385	-1.698	0.000193772	-2.22972	0.9902	0.148759	-1.54924	8.23e-170
rs1299678	0.00217756	-0.580199	0.956185	-1.40295	0.000215975	2.06513	0.98909	-0.149897	-1.55284	8.2e-170
rs4282824	0.000185178	3.10819	0.996118	2.03593	9.69e-06	-0.658147	0.999505	-3.58921	-1.55328	8.2e-170
rs6686445	0.000801983	-2.196	0.983404	0.321911	0.000123999	-1.15094	0.993707	-1.87597	-1.55406	8.19e-170
rs60365568	0.000721255	2.3686	0.985049	0.661703	4.24e-05	-1.30388	0.99784	-2.22061	-1.5589	8.15e-170
rs143237925	0.00244922	-0.0165	0.950987	-1.5077	0.000215071	-2.11249	0.989135	-0.05403	-1.56173	8.13e-170
rs144598195	0.0030955	2.04191	0.938844	0.560036	0.000189748	0.631554	0.990402	-2.12557	-1.56554	8.1e-170
rs34784547	0.00142915	2.3924	0.970804	1.01137	8.76e-05	0.483796	0.995544	-2.59019	-1.57882	7.99e-170
rs71509069	0.0010539	2.5673	0.978304	1.30871	3.83e-05	-0.681673	0.99805	-2.88795	-1.57925	7.99e-170
rs72636885	0.00114089	-1.4587	0.976555	-0.837587	5.08e-05	2.11335	0.997412	-0.751054	-1.58864	7.91e-170
rs28991009	0.00317572	-2.0785	0.937359	0.639614	0.000213601	0.241802	0.989208	-2.23557	-1.59595	7.85e-170
rs72644035	0.000185458	2.99389	0.996113	1.68927	9.76e-06	-1.01479	0.999502	-3.28756	-1.59829	7.84e-170
rs12030427	0.000178206	2.82871	0.996264	1.19099	8.4e-06	-1.46371	0.999571	-2.80619	-1.6152	7.7e-170
rs6660223	0.000804176	-2.1541	0.983359	0.233521	0.000123966	-1.17278	0.993708	-1.85089	-1.61737	7.69e-170
rs72641412	0.00218432	2.14979	0.956055	0.646841	0.000165395	-0.423646	0.991623	-2.30217	-1.65533	7.4e-170
rs11121778	0.000268213	-3.00991	0.994388	1.91297	1.28e-05	-0.421487	0.999345	-3.57651	-1.66354	7.34e-170
rs149154156	0.00218738	-1.3876	0.955996	-0.641384	0.000157636	1.67475	0.992013	-1.02379	-1.66517	7.33e-170
rs11121641	0.00102076	-1.8395	0.978972	-0.274635	0.000109315	-1.55676	0.994448	-1.39175	-1.66638	7.32e-170
rs114163311	0.00212626	2.0431	0.957173	0.422452	0.000128018	0.915701	0.993504	-2.10176	-1.67931	7.23e-170
rs146422149	0.00343596	-1.3901	0.932571	-0.447304	0.000194452	1.4691	0.990166	-1.24245	-1.68975	7.15e-170
rs12119075	0.000819276	-0.746298	0.983052	-1.76504	4.02e-05	2.51422	0.997953	0.0584991	-1.70654	7.03e-170
rs11590114	0.00301656	-1.6696	0.940311	-0.0987155	0.000146229	1.30304	0.992587	-1.60959	-1.7083	7.02e-170
rs12061144	0.000979127	-1.2034	0.979812	-1.24186	0.000245264	1.86766	0.987628	-0.473665	-1.71553	6.97e-170
rs115078180	0.00221177	-1.8935	0.955527	0.156511	7.8e-05	1.32968	0.996034	-1.88445	-1.72794	6.88e-170
rs139539909	0.00089279	-2.2297	0.981559	0.443343	5.5e-05	1.23809	0.997201	-2.17495	-1.73161	6.86e-170
rs28610503	0.000759443	-2.4539	0.98427	0.887364	6.65e-05	-0.671273	0.996617	-2.62002	-1.73266	6.85e-170
rs17036631	0.000767872	2.2264	0.984098	0.368353	4.25e-05	-1.39138	0.997837	-2.10215	-1.73379	6.84e-170
rs12410368	0.000607973	-2.7775	0.987368	1.62278	2.2e-05	0.270721	0.998877	-3.35909	-1.73631	6.83e-170
rs1961299	0.000967278	-2.0224	0.980051	0.0469602	0.000130766	-1.20767	0.993366	-1.78334	-1.73638	6.83e-170
rs138287780	0.00253193	-0.6535	0.949415	-1.28932	0.000119885	2.05707	0.993914	-0.448003	-1.73732	6.82e-170
rs141974136	0.00216315	1.5155	0.956462	-0.468687	0.000227033	-1.38993	0.988537	-1.27945	-1.74814	6.75e-170
rs7547302	0.00143633	2.1336	0.970662	0.444923	0.000117798	0.853976	0.99402	-2.19717	-1.75225	6.72e-170
rs60842505	0.00313507	1.158	0.938111	-0.762218	0.000571057	1.2732	0.97166	-0.994191	-1.75641	6.69e-170
rs74055026	0.000755739	-2.4771	0.984346	0.941477	6.52e-05	-0.547678	0.996679	-2.70434	-1.76286	6.65e-170
rs116286503	0.00240073	-1.7497	0.95191	-0.0602311	0.000130821	1.27255	0.993363	-1.70321	-1.76344	6.64e-170
rs59227404	0.00239302	-1.8155	0.952057	0.0501375	0.0002628	-0.834274	0.986755	-1.81869	-1.76855	6.61e-170
rs12048424	0.000145427	-2.2188	0.996949	-0.442125	6.69e-06	2.30876	0.999658	-1.32653	-1.76865	6.61e-170
rs56410663	0.00177163	-2.313	0.964059	0.91591	7.09e-05	0.500556	0.996391	-2.68733	-1.77142	6.59e-170
rs2817633	0.00026781	-2.8121	0.994396	1.33967	1.25e-05	-1.06522	0.999364	-3.11282	-1.77315	6.58e-170
rs28991008	0.0010488	-2.5849	0.978406	1.35104	3.76e-05	0.0808428	0.998082	-3.12506	-1.77402	6.57e-170
rs6691664	0.000791426	-2.3077	0.983619	0.563314	0.00013412	-0.551496	0.993197	-2.34412	-1.78081	6.53e-170
rs2817632	0.000252607	-2.79949	0.994712	1.27666	1.15e-05	-1.14996	0.999413	-3.05916	-1.7825	6.52e-170
rs112930956	0.00111334	-0.575999	0.977108	-1.7264	7.57e-05	2.33761	0.99615	-0.0580773	-1.78447	6.5e-170
rs138546363	0.00251762	2.0479	0.949687	0.496692	0.000115197	0.761338	0.994151	-2.2826	-1.78591	6.5e-170
rs116092867	0.00199683	0.8221	0.959675	-1.28109	0.000103071	-2.06387	0.994763	-0.507411	-1.7885	6.48e-170
rs75886715	0.00154979	2.3728	0.968417	0.998611	7.24e-05	0.142774	0.996316	-2.79175	-1.79314	6.45e-170
rs3099628	0.00053192	-2.6965	0.988931	1.34352	2.83e-05	0.488853	0.998556	-3.15073	-1.8072	6.36e-170
rs74052536	0.000687588	2.692	0.985737	1.4467	2.89e-05	0.017814	0.998524	-3.25921	-1.81251	6.32e-170
rs11812055	0.00114395	-0.470202	0.976493	-1.76729	7.61e-05	2.34152	0.99613	-0.0465262	-1.81382	6.32e-170
rs34811121	0.000144353	-2.9518	0.996972	1.44352	6.74e-06	-1.19793	0.999656	-3.27001	-1.82649	6.24e-170
rs114919794	0.00238651	-2.1594	0.952182	0.699852	0.000120822	0.192008	0.993867	-2.52871	-1.82886	6.22e-170
rs75569901	0.00142542	2.3737	0.970878	0.967055	7.25e-05	0.0361549	0.996311	-2.8005	-1.83344	6.19e-170
rs147708921	0.00252592	-0.4003	0.949529	-1.4171	0.000168548	1.98853	0.991465	-0.421538	-1.83864	6.16e-170
rs114212862	0.00311731	-1.2568	0.93844	-0.652715	0.00110328	-0.762531	0.946657	-1.19028	-1.843	6.13e-170
rs118023764	0.00184127	-2.047	0.962699	0.372584	0.000221998	-0.233612	0.988789	-2.21844	-1.84585	6.12e-170
rs3828081	0.000152703	-0.318399	0.996797	-2.8213	7.1e-06	-3.14253	0.999637	0.974819	-1.84648	6.11e-170
rs34217099	0.00106127	2.4581	0.978155	1.04324	3.91e-05	-0.655345	0.998007	-2.8947	-1.85146	6.08e-170
rs35950437	0.000214769	3.0201	0.995501	1.83803	1.09e-05	-0.333132	0.999442	-3.68998	-1.85195	6.08e-170
rs34691090	0.000214461	3.01649	0.995507	1.82652	1.09e-05	-0.345462	0.999442	-3.6859	-1.85938	6.04e-170
rs115094021	0.00166831	-0.547999	0.966084	-1.54687	6.11e-05	-2.2718	0.996888	-0.313793	-1.86067	6.03e-170
rs75336273	0.0025422	1.9038	0.94922	0.230074	0.0002546	0.409042	0.987163	-2.09514	-1.86507	6e-170
rs75933695	0.00121424	-0.490801	0.975085	-1.7287	7.52e-05	2.30428	0.996172	-0.137967	-1.86667	5.99e-170
rs12064209	0.00176363	-0.5442	0.964216	-1.52234	6.32e-05	2.25041	0.996783	-0.345555	-1.8679	5.98e-170
rs3829642	0.00242869	1.3503	0.951377	-0.644508	0.00106399	-0.731545	0.948458	-1.22889	-1.8734	5.95e-170
rs189859319	0.00238339	-1.9362	0.952241	0.264121	0.000269009	0.16217	0.986447	-2.13759	-1.87347	5.95e-170
rs11577757	0.000151251	1.4429	0.996827	-1.83891	7.54e-06	-2.79132	0.999615	-0.0368046	-1.87572	5.94e-170
rs145072854	0.00290121	0.116	0.942462	-1.42131	0.000217418	1.90855	0.989017	-0.454454	-1.87577	5.94e-170
rs2817581	0.000367696	-2.828	0.992322	1.53339	1.74e-05	-0.448718	0.999114	-3.41396	-1.88056	5.91e-170
rs1280966	0.000223532	2.3047	0.995318	-0.038657	1e-05	1.97353	0.99949	-1.84368	-1.88234	5.9e-170
rs75868998	0.00156307	-1.8637	0.968155	-0.0420525	0.000196572	-0.962383	0.99006	-1.84711	-1.88916	5.86e-170
rs57591812	0.000884218	1.8897	0.981733	-0.24846	0.000521245	0.602261	0.974068	-1.64949	-1.89795	5.81e-170
rs148672728	0.00233976	-1.578	0.953074	-0.342976	0.000232831	1.1616	0.988248	-1.55514	-1.89812	5.81e-170
rs117926038	0.00311731	-1.2568	0.93844	-0.652715	0.0010872	-0.688855	0.947393	-1.24768	-1.90039	5.79e-170
rs75700290	0.00152402	-0.675899	0.968926	-1.51437	0.00139166	-1.4368	0.933639	-0.392622	-1.907	5.75e-170
rs114177978	0.00276303	-1.5223	0.945052	-0.35565	0.000292294	1.0606	0.985291	-1.55548	-1.91113	5.73e-170
rs75291224	0.00159083	2.3203	0.967608	0.889781	7.24e-05	-0.0154624	0.996315	-2.80168	-1.9119	5.73e-170
rs76853348	0.00241125	-0.399	0.95171	-1.43951	7.15e-05	2.16161	0.996361	-0.480223	-1.91973	5.68e-170
rs76931262	0.00118613	-0.508001	0.975648	-1.73167	7.59e-05	2.28035	0.996138	-0.188285	-1.91996	5.68e-170
rs117724709	0.00311731	-1.2568	0.93844	-0.652715	0.00113723	-0.621515	0.945105	-1.26863	-1.92134	5.67e-170
rs115029161	0.00116115	-0.683199	0.976148	-1.64014	7.4e-05	2.24265	0.996232	-0.285386	-1.92552	5.65e-170
rs139238506	0.00294558	2.02671	0.941633	0.513399	0.00012118	0.453896	0.993849	-2.44318	-1.92978	5.62e-170
rs12404672	0.00127934	-0.4763	0.973784	-1.71024	3.94e-05	2.40135	0.997992	-0.227917	-1.93816	5.58e-170
rs115501852	0.00248416	2.02651	0.950322	0.450264	9.73e-05	0.723425	0.995054	-2.39419	-1.94392	5.55e-170
rs149208382	0.00311731	-1.2568	0.93844	-0.652715	0.00109717	-0.608046	0.946937	-1.29308	-1.9458	5.54e-170
rs75417796	0.00192259	1.4086	0.961116	-0.670082	0.000430426	-1.14334	0.978489	-1.28005	-1.95013	5.51e-170
rs3099634	0.00221884	2.2008	0.955391	0.758826	8.55e-05	-0.111017	0.995651	-2.71278	-1.95395	5.49e-170
rs148924035	0.00260577	-1.5813	0.948017	-0.293155	0.000191928	-1.14443	0.990293	-1.66893	-1.96209	5.45e-170
rs182205887	0.00160597	0.448701	0.96731	-1.61297	0.000326099	1.86277	0.983618	-0.349248	-1.96221	5.45e-170
rs144825382	0.00238624	-1.7053	0.952187	-0.135726	0.000158546	1.08638	0.991967	-1.82675	-1.96248	5.44e-170
rs11121657	0.000179892	2.98311	0.996229	1.6425	9.31e-06	-0.652132	0.999525	-3.61319	-1.97069	5.4e-170
rs12140279	0.0017462	-1.2804	0.964557	-0.879248	7.97e-05	1.82557	0.995944	-1.09417	-1.97342	5.38e-170
rs75765219	0.00167151	-1.8662	0.966021	-0.00882675	6.67e-05	-1.327	0.996603	-1.96491	-1.97373	5.38e-170
rs114361870	0.00162752	-0.636801	0.966886	-1.50785	0.000102951	-2.08216	0.994769	-0.470259	-1.97811	5.36e-170
rs139962539	0.0016947	-0.151	0.965566	-1.67335	0.00037754	1.84727	0.981082	-0.3099	-1.98325	5.33e-170
rs61688801	0.000816033	-0.636901	0.983118	-1.84135	3.87e-05	2.44055	0.998028	-0.141962	-1.98332	5.33e-170
rs182050019	0.00209044	-1.04	0.957864	-1.06541	0.000275427	1.57309	0.986128	-0.918796	-1.98421	5.33e-170
rs116441944	0.00298941	-1.6599	0.940816	-0.117455	0.000467226	0.12322	0.976693	-1.87209	-1.98954	5.3e-170
rs76624608	0.00181411	1.9057	0.963229	0.097557	8.88e-05	-1.1077	0.995484	-2.08934	-1.99178	5.29e-170
rs76145722	0.00105709	2.3972	0.978239	0.896937	3.86e-05	-0.666445	0.998033	-2.89397	-1.99703	5.26e-170
rs75431152	0.00108438	2.4184	0.97769	0.957732	5.02e-05	-0.201693	0.997442	-2.96398	-2.00624	5.21e-170
rs4542213	0.00019986	-2.91541	0.995812	1.49425	1e-05	0.758918	0.999489	-3.50197	-2.00772	5.2e-170
rs284242	0.000295898	-0.679799	0.993812	-2.31293	1.41e-05	2.80121	0.99928	0.302492	-2.01043	5.19e-170
rs6664324	0.000199945	-2.8944	0.99581	1.43368	9.99e-06	0.824518	0.99949	-3.45074	-2.01706	5.15e-170
rs7527861	0.000144449	-2.91001	0.99697	1.32172	6.78e-06	-1.13569	0.999654	-3.33956	-2.01784	5.15e-170
rs12122024	0.00226822	-1.7951	0.954444	-0.00661417	8.36e-05	-1.19921	0.99575	-2.01446	-2.02107	5.13e-170
rs77095164	0.00178949	-0.932602	0.96371	-1.23901	0.000536173	1.4517	0.973345	-0.786765	-2.02578	5.11e-170
rs59120752	0.000809744	-0.6195	0.983246	-1.85588	3.87e-05	2.42894	0.998028	-0.17027	-2.02615	5.11e-170
rs72864683	0.00107039	-2.1423	0.977972	0.336456	9.96e-05	-0.748789	0.994941	-2.36439	-2.02793	5.1e-170
rs2473471	0.000271759	-2.8405	0.994314	1.42642	1.18e-05	-0.711044	0.999397	-3.45441	-2.02799	5.1e-170
rs113359317	0.00118274	-0.1246	0.975716	-1.85139	7.48e-05	2.28729	0.996193	-0.179568	-2.03096	5.08e-170
rs138988903	0.00121073	-0.1847	0.975155	-1.83092	7.6e-05	2.27468	0.996133	-0.200511	-2.03143	5.08e-170
rs7548787	0.00149762	0.961702	0.969448	-1.29586	0.000745121	1.37683	0.963339	-0.739935	-2.03579	5.06e-170
rs7547006	0.00072744	-2.4256	0.984923	0.800111	6.23e-05	-0.285199	0.99683	-2.83642	-2.03631	5.06e-170
rs114284654	0.0019994	1.9186	0.959625	0.16143	0.000126169	0.808054	0.993597	-2.20113	-2.0397	5.04e-170
rs7543152	0.000869312	-2.3843	0.982035	0.781707	6.54e-05	-0.25028	0.996672	-2.82143	-2.03972	5.04e-170
rs77085927	0.00145796	-0.514601	0.970233	-1.62871	0.00027651	1.86775	0.986074	-0.417056	-2.04577	5.01e-170
rs151164422	0.00263492	-1.0684	0.947466	-0.932388	0.000204871	1.53844	0.989645	-1.11398	-2.04637	5.01e-170
rs181353749	0.0024608	1.6687	0.950766	-0.181856	0.000149104	-1.06788	0.992442	-1.87671	-2.05857	4.95e-170
rs72638984	0.00241761	-1.9519	0.951588	0.298728	0.000148399	-0.417636	0.992478	-2.35839	-2.05966	4.94e-170
rs1281008	0.000224751	2.6952	0.995293	0.93564	1.22e-05	-1.175	0.999377	-3.00036	-2.06472	4.91e-170
rs11590648	0.000147982	-2.88249	0.996896	1.254	6.78e-06	-1.14961	0.999654	-3.32352	-2.06952	4.89e-170
rs74052537	0.00199973	1.9119	0.959619	0.149188	0.000123639	0.795796	0.993725	-2.22092	-2.07173	4.88e-170
rs74052149	0.00080868	-0.508902	0.983267	-1.91788	3.81e-05	2.43694	0.998056	-0.158	-2.07588	4.86e-170
rs723375	0.000784639	-1.0297	0.983757	-1.53851	0.000247883	1.82853	0.987498	-0.54007	-2.07858	4.85e-170
rs138855339	0.00238624	-1.6969	0.952187	-0.149328	0.000155518	0.989151	0.99212	-1.93633	-2.08566	4.81e-170
rs7548661	0.000144074	-2.90739	0.996977	1.31287	6.77e-06	-1.07987	0.999654	-3.4022	-2.08933	4.8e-170
rs11581301	0.000733283	-2.01059	0.984804	-0.102825	0.00012331	-1.05175	0.993741	-1.98727	-2.0901	4.79e-170
rs144567090	0.00298671	-1.6118	0.940866	-0.191839	0.000419607	0.253337	0.979019	-1.90064	-2.09248	4.78e-170
rs55792417	0.00211605	-1.0037	0.95737	-1.09536	0.00010005	-1.81682	0.994916	-0.99881	-2.09417	4.77e-170
rs191939603	0.00279438	-1.655	0.944463	-0.151899	0.000179976	-0.902486	0.990892	-1.94575	-2.09765	4.76e-170
rs11121642	0.00104528	-2.1069	0.978477	0.252416	9.95e-05	-0.761303	0.994944	-2.35527	-2.10285	4.73e-170
rs2493328	0.000273185	-2.78529	0.994284	1.27449	1.18e-05	-0.808557	0.999396	-3.37949	-2.105	4.72e-170
rs61773908	0.00266751	-1.9916	0.94685	0.410506	0.000102641	0.471918	0.994785	-2.51734	-2.10683	4.71e-170
rs12038036	0.000958026	-2.0543	0.980238	0.106363	0.000116947	-0.834085	0.994062	-2.21745	-2.11109	4.69e-170
rs35261279	0.00103188	2.3631	0.978747	0.807142	3.86e-05	-0.627438	0.998031	-2.91864	-2.1115	4.69e-170
rs61007902	0.000897296	1.7173	0.981468	-0.546895	0.000515208	0.740327	0.974361	-1.5648	-2.1117	4.69e-170
rs75329840	0.00251537	1.8512	0.949729	0.132169	0.000183166	0.425101	0.990732	-2.25106	-2.11889	4.66e-170
rs11581532	0.0010186	0.534001	0.979015	-1.79239	4.25e-05	-2.34347	0.997836	-0.327966	-2.12036	4.65e-170
rs60776188	0.000862785	1.7788	0.982168	-0.459522	0.000520793	0.571463	0.97409	-1.66751	-2.12703	4.62e-170
rs10864477	0.000791443	-1.8059	0.983618	-0.451868	0.000139261	-1.2659	0.992938	-1.68089	-2.13275	4.59e-170
rs112979810	0.00089635	1.7882	0.981487	-0.425412	0.000522927	0.485805	0.973987	-1.70964	-2.13505	4.58e-170
rs2018893	0.000218812	-2.896	0.995417	1.48153	1.19e-05	-0.39417	0.999394	-3.62679	-2.14525	4.53e-170
rs112975232	0.000883825	1.7816	0.981741	-0.443474	0.000523481	0.499421	0.97396	-1.70259	-2.14607	4.53e-170
rs76251561	0.00098451	-1.9721	0.979703	-0.0435246	7.91e-05	1.14636	0.995975	-2.10318	-2.14671	4.53e-170
rs56121564	0.00197473	2.1818	0.960103	0.674441	6e-05	-0.384658	0.996945	-2.82166	-2.14722	4.53e-170
rs4845963	0.000144437	-2.8459	0.99697	1.13774	6.79e-06	-1.18215	0.999653	-3.28504	-2.1473	4.53e-170
rs6703255	0.000193296	2.1853	0.995949	-0.376295	1.05e-05	1.99486	0.999465	-1.7781	-2.15439	4.49e-170
rs11121757	0.000256115	-2.5649	0.994639	0.657379	1.19e-05	1.33572	0.999393	-2.812	-2.15462	4.49e-170
rs72864690	0.000883825	1.7816	0.981741	-0.443474	0.000523092	0.477111	0.973979	-1.71356	-2.15704	4.48e-170
rs11121643	0.00104377	-2.0782	0.978508	0.193012	9.94e-05	-0.765203	0.994949	-2.35279	-2.15978	4.47e-170
rs60023155	0.000883825	1.7903	0.981741	-0.428223	0.000519462	0.443381	0.974155	-1.73206	-2.16028	4.47e-170
rs12028719	0.00102104	2.2919	0.978966	0.640361	3.84e-05	-0.787273	0.998043	-2.80891	-2.16855	4.43e-170
rs181112690	0.000955045	-0.550402	0.980299	-1.81505	3.3e-05	2.38488	0.998318	-0.354916	-2.16996	4.42e-170
rs2817596	0.000217386	-2.8605	0.995446	1.37669	1.02e-05	-0.68049	0.999477	-3.54677	-2.17008	4.42e-170
rs7545129	0.000883831	1.7729	0.981741	-0.458659	0.000519886	0.487382	0.974134	-1.71172	-2.17037	4.42e-170
rs74640995	0.00141376	1.3035	0.971109	-0.947107	0.000443204	-1.18077	0.977865	-1.22362	-2.17072	4.42e-170
rs138853127	0.00187974	-1.5075	0.961949	-0.541377	0.00077289	-0.074112	0.962024	-1.63276	-2.17414	4.41e-170
rs12566485	0.000144074	-2.8926	0.996977	1.27012	6.77e-06	-1.03777	0.999654	-3.44684	-2.17672	4.39e-170
rs7531332	0.000883831	1.7729	0.981741	-0.458659	0.000519411	0.459514	0.974157	-1.72501	-2.18367	4.36e-170
rs55815752	0.00132529	-0.1178	0.972868	-1.79678	6.23e-05	2.23347	0.996831	-0.390821	-2.1876	4.35e-170
rs28924117	0.00350691	1.193	0.931275	-0.6761	0.000305816	1.0792	0.984621	-1.51399	-2.19009	4.34e-170
rs3748580	0.0018227	1.732	0.963061	-0.204742	0.000119883	-1.06026	0.993914	-1.99225	-2.197	4.31e-170
rs114570784	0.00268373	-0.1058	0.946544	-1.45916	0.000135062	1.87882	0.993149	-0.738796	-2.19795	4.3e-170
rs141947223	0.0020159	-1.7913	0.959305	-0.0617398	6.78e-05	1.18326	0.996549	-2.13685	-2.19858	4.3e-170
rs72640311	0.00206855	-0.368101	0.958287	-1.52354	0.000106028	-1.97134	0.994614	-0.679336	-2.20288	4.28e-170
rs146840410	0.00204546	1.864	0.958733	0.0717123	0.00018268	-0.360493	0.990756	-2.27751	-2.2058	4.27e-170
rs11121640	0.00104529	-2.0504	0.978477	0.137511	9.95e-05	-0.773667	0.994943	-2.34569	-2.20818	4.26e-170
rs72635482	0.000257198	-2.5412	0.994617	0.599221	1.19e-05	1.33234	0.999391	-2.81442	-2.21519	4.23e-170
rs72864694	0.000883831	1.7561	0.981741	-0.487752	0.000519744	0.446186	0.974141	-1.73058	-2.21833	4.22e-170
rs7552746	0.000883831	1.7642	0.981741	-0.473762	0.000519225	0.407224	0.974166	-1.74726	-2.22102	4.2e-170
rs76548423	0.00177745	1.7953	0.963945	-0.107915	0.000160772	-0.766011	0.991856	-2.11421	-2.22213	4.2e-170
rs12090662	0.00107892	-2.0173	0.9778	0.0857486	9.78e-05	-0.829085	0.995032	-2.31037	-2.22463	4.19e-170
rs74052173	0.00220037	2.0427	0.955746	0.435075	9.25e-05	-0.197434	0.995299	-2.66063	-2.22556	4.18e-170
rs6689128	0.000198835	-2.8168	0.995833	1.21033	9.99e-06	0.83359	0.99949	-3.44326	-2.23293	4.15e-170
rs12407506	0.000908606	-0.1028	0.981239	-1.98279	4.49e-05	2.36395	0.997712	-0.252303	-2.2351	4.14e-170
rs74595570	0.00172832	2.1322	0.964907	0.518495	7.8e-05	0.131043	0.996033	-2.75638	-2.23789	4.13e-170
rs191210229	0.00264929	0.6249	0.947194	-1.28563	0.000213151	-1.62857	0.989231	-0.953682	-2.23931	4.13e-170
rs36057703	0.00273095	1.7997	0.945655	0.0752485	0.000187074	-0.155098	0.990536	-2.3182	-2.24296	4.11e-170
rs6540955	0.000144341	-2.8536	0.996972	1.15929	6.72e-06	-1.08264	0.999657	-3.40282	-2.24353	4.11e-170
rs12030479	0.00104753	2.2217	0.978432	0.496485	3.88e-05	-0.854993	0.998022	-2.74808	-2.2516	4.08e-170
rs2594288	0.000201084	-2.83771	0.995786	1.27461	9.61e-06	-0.751321	0.999509	-3.5276	-2.253	4.07e-170
rs10864515	0.000253676	-2.57139	0.99469	0.669379	1.18e-05	1.25243	0.9994	-2.92566	-2.25628	4.06e-170
rs11121644	0.00101908	-1.9107	0.979005	-0.144678	0.000114285	-0.964941	0.994197	-2.11183	-2.2565	4.06e-170
rs72864692	0.000909252	1.7612	0.981226	-0.465828	0.000540404	0.19124	0.973141	-1.79077	-2.2566	4.06e-170
rs115934719	0.00261329	1.8788	0.947874	0.195897	9.88e-05	-0.623478	0.994977	-2.4535	-2.2576	4.05e-170
rs138803367	0.00292903	1.3079	0.941942	-0.617513	0.000316075	0.93369	0.984113	-1.64217	-2.25968	4.04e-170
rs74052488	0.000871649	1.6608	0.981988	-0.65407	0.000513294	0.682133	0.974454	-1.60692	-2.26099	4.04e-170
rs2038115	0.00300887	0.0326001	0.940454	-1.41	0.000228518	1.66973	0.988463	-0.853202	-2.2632	4.03e-170
rs6704310	0.000200916	-2.78681	0.99579	1.13167	1e-05	0.878748	0.999489	-3.40413	-2.27246	3.99e-170
rs61611551	0.000862803	1.6848	0.982168	-0.619401	0.000520588	0.59672	0.9741	-1.65333	-2.27273	3.99e-170
rs75905740	0.000932838	-0.0507999	0.980748	-1.9738	4.71e-05	2.33227	0.9976	-0.302865	-2.27667	3.98e-170
rs7550331	0.000865478	1.6587	0.982113	-0.660806	0.000514518	0.663744	0.974394	-1.61783	-2.27864	3.97e-170
rs74052489	0.000871649	1.6674	0.981988	-0.643288	0.000513693	0.633546	0.974434	-1.63769	-2.28098	3.96e-170
rs61477998	0.000871649	1.6674	0.981988	-0.643288	0.00051382	0.63285	0.974428	-1.638	-2.28129	3.96e-170
rs41274530	0.000257112	-2.5461	0.994619	0.611454	1.18e-05	1.27651	0.999399	-2.89424	-2.28278	3.95e-170
rs7536897	0.000865478	1.6587	0.982113	-0.660806	0.000513802	0.649229	0.974429	-1.62779	-2.28859	3.93e-170
rs7536814	0.000865478	1.6587	0.982113	-0.660806	0.000514237	0.645819	0.974408	-1.62953	-2.29034	3.92e-170
rs2817589	0.000290791	-2.80021	0.993918	1.34552	1.31e-05	-0.149246	0.99933	-3.64282	-2.2973	3.89e-170
rs115572152	0.00213656	1.1878	0.956974	-0.897898	0.000188617	1.36744	0.990458	-1.40003	-2.29793	3.89e-170
rs57272800	0.000883849	1.6791	0.981741	-0.617586	0.000515512	0.549436	0.974346	-1.68446	-2.30205	3.88e-170
rs11121604	0.000335106	-0.2279	0.992998	-2.45497	1.71e-05	2.71	0.999128	0.146234	-2.30873	3.85e-170
rs2817595	0.000216375	-2.80321	0.995467	1.21296	1.02e-05	-0.71711	0.999478	-3.52221	-2.30925	3.85e-170
rs12057383	0.000731957	1.7847	0.984831	-0.525829	0.000443359	0.468137	0.977857	-1.79797	-2.3238	3.79e-170
rs4258227	0.00139962	-1.8247	0.97139	-0.159867	4.53e-05	-1.32165	0.997694	-2.1648	-2.32467	3.79e-170
rs28377898	0.000698635	-0.754102	0.985511	-1.83698	0.000403532	1.72729	0.979806	-0.489553	-2.32654	3.78e-170
rs61032350	0.000837217	1.6881	0.982687	-0.627981	0.000514659	0.521958	0.974387	-1.6996	-2.32759	3.78e-170
rs114579327	0.00221306	-0.3124	0.955502	-1.50953	7.83e-05	-1.97585	0.996016	-0.818541	-2.32807	3.78e-170
rs4361989	0.00019979	-2.80559	0.995813	1.18127	1e-05	0.748608	0.99949	-3.51011	-2.32885	3.77e-170
rs75569200	0.00205936	1.7772	0.958464	-0.0769744	0.000164314	-0.530536	0.991678	-2.25484	-2.33182	3.76e-170
rs56953663	0.000837217	1.6881	0.982687	-0.627981	0.000514623	0.511058	0.974389	-1.70512	-2.33311	3.76e-170
rs2254359	0.000283542	-2.3935	0.994069	0.283668	1.32e-05	-1.43779	0.999326	-2.61835	-2.33468	3.75e-170
rs183478468	0.0030249	-0.0374001	0.940156	-1.40735	0.000255904	-1.58783	0.987099	-0.93087	-2.33822	3.74e-170
rs12135568	0.00175302	-1.0148	0.964423	-1.17144	7.96e-05	1.78509	0.995949	-1.16753	-2.33897	3.74e-170
rs10864485	0.00018048	2.8412	0.996216	1.2324	9.35e-06	-0.707698	0.999523	-3.57336	-2.34096	3.73e-170
rs150508369	0.002818	-1.0576	0.94402	-0.913427	0.000183619	1.35398	0.990709	-1.43124	-2.34467	3.71e-170
rs114724304	0.00204355	-1.36	0.95877	-0.707622	9.39e-05	-1.44099	0.995228	-1.63924	-2.34686	3.71e-170
rs146146825	0.00246715	-1.6933	0.950645	-0.141486	0.00022992	-0.213332	0.988393	-2.2056	-2.34708	3.71e-170
rs2744835	0.00135203	1.9948	0.972336	0.140763	0.000134799	-0.0740394	0.993162	-2.48993	-2.34917	3.7e-170
rs36047809	0.00102009	2.0181	0.978985	0.0623041	3.88e-05	-1.18461	0.998023	-2.4127	-2.3504	3.69e-170
rs7537511	0.00164237	1.7295	0.966594	-0.253884	0.00011866	0.961407	0.993976	-2.09664	-2.35052	3.69e-170
rs111643635	0.000883855	1.6599	0.98174	-0.649055	0.000515226	0.512908	0.97436	-1.70363	-2.35269	3.69e-170
rs114777977	0.00270051	1.2899	0.946228	-0.674318	0.000283656	-0.949763	0.985719	-1.67984	-2.35416	3.68e-170
rs111467880	0.000871649	1.6629	0.981988	-0.650643	0.000519174	0.500935	0.974169	-1.70585	-2.3565	3.67e-170
rs7533983	0.000725699	-1.5476	0.984959	-0.91896	0.000904307	-0.506317	0.955852	-1.43759	-2.35655	3.67e-170
rs10864514	0.000253446	-2.50639	0.994695	0.504795	1.18e-05	1.30024	0.999399	-2.86391	-2.35911	3.66e-170
rs180885403	0.00248966	-0.914601	0.950218	-1.10262	0.000291115	-1.31735	0.985349	-1.25664	-2.35926	3.66e-170
rs74052567	0.000883855	1.6599	0.98174	-0.649055	0.000515245	0.492299	0.974359	-1.71371	-2.36277	3.65e-170
rs2594289	0.000199713	-2.7836	0.995815	1.11987	9.62e-06	-0.806976	0.999509	-3.48398	-2.36411	3.64e-170
rs113900882	0.000865478	1.6608	0.982113	-0.657387	0.000518819	0.490574	0.974186	-1.71119	-2.36858	3.63e-170
rs61773861	0.000255137	-2.4866	0.99466	0.458843	1.18e-05	1.32645	0.999398	-2.82827	-2.36943	3.62e-170
rs76442973	0.000216381	2.83801	0.995467	1.31067	1.09e-05	-0.364062	0.999445	-3.68176	-2.37109	3.62e-170
rs112772598	0.00277723	-1.7667	0.944785	0.0261874	0.00015796	0.150467	0.991997	-2.40273	-2.37655	3.6e-170
rs76635252	0.000837321	-2.3463	0.982685	0.676798	3.88e-05	-0.326678	0.99802	-3.05911	-2.38231	3.58e-170
rs6540954	0.000144327	-2.8104	0.996972	1.03727	6.72e-06	-1.06521	0.999657	-3.4214	-2.38413	3.57e-170
rs17036947	0.000255389	-2.5049	0.994655	0.504732	1.18e-05	1.2796	0.9994	-2.89102	-2.38629	3.56e-170
rs150552176	0.00240776	0.1178	0.951776	-1.50935	0.000237628	1.6433	0.988009	-0.877766	-2.38711	3.56e-170
rs143139543	0.00154176	-0.1635	0.968576	-1.71714	0.000203499	1.80842	0.989713	-0.670091	-2.38723	3.56e-170
rs189207264	0.00305862	-0.1694	0.939529	-1.38931	0.00030982	1.48298	0.984423	-0.99849	-2.3878	3.56e-170
rs148498712	0.00160034	-0.2809	0.967421	-1.67387	0.000114846	-1.93332	0.994169	-0.714284	-2.38816	3.56e-170
rs34542452	0.00101635	2.2102	0.97906	0.458287	3.86e-05	-0.722525	0.998033	-2.85523	-2.39695	3.53e-170
rs4846006	0.00237141	0.1556	0.95247	-1.51166	7.42e-05	-1.95524	0.996226	-0.88554	-2.3972	3.52e-170
rs12739664	0.00187966	0.5122	0.961951	-1.50825	8.24e-05	1.91995	0.99581	-0.902122	-2.41038	3.48e-170
rs72866505	0.000865483	1.6436	0.982113	-0.685296	0.000518355	0.461515	0.974208	-1.7251	-2.4104	3.48e-170
rs72866504	0.000865483	1.6436	0.982113	-0.685296	0.000519038	0.45784	0.974175	-1.72611	-2.4114	3.47e-170
rs72866507	0.000865483	1.6436	0.982113	-0.685296	0.000518168	0.459516	0.974217	-1.72617	-2.41147	3.47e-170
rs150284460	0.00286938	1.3323	0.943057	-0.595881	0.000139788	-1.15212	0.992911	-1.81562	-2.4115	3.47e-170
rs147062075	0.00131897	1.1368	0.972994	-1.17714	0.000584271	-1.04847	0.971023	-1.23692	-2.41406	3.47e-170
rs2817591	0.000290508	-2.75619	0.993924	1.22353	1.32e-05	-0.167295	0.999327	-3.63819	-2.41467	3.46e-170
rs11586137	0.00102506	-1.9497	0.978885	-0.06835	9.95e-05	-0.765318	0.994943	-2.35213	-2.42048	3.44e-170
rs140950993	0.00236783	-0.925601	0.952538	-1.11588	0.000146817	1.51887	0.992557	-1.30535	-2.42123	3.44e-170
rs6703708	0.00135842	-0.284401	0.972209	-1.7522	6.31e-05	2.10115	0.996789	-0.670303	-2.4225	3.44e-170
rs3765906	0.000667871	2.0432	0.986141	-0.080986	4.17e-05	-1.21261	0.997875	-2.34336	-2.42435	3.43e-170
rs113040874	0.00173559	-1.3325	0.964764	-0.816352	7.63e-05	1.52853	0.996116	-1.61182	-2.42817	3.42e-170
rs60435754	0.000857822	1.6189	0.982269	-0.729024	0.00051519	0.517473	0.974362	-1.70138	-2.4304	3.41e-170
rs3010221	0.00014265	1.71259	0.997007	-1.44367	6.65e-06	-2.45237	0.99966	-0.987598	-2.43127	3.41e-170
rs58958547	0.000857822	1.6148	0.982269	-0.735536	0.000515621	0.527588	0.974341	-1.69582	-2.43136	3.41e-170
rs140269474	0.00214802	1.8995	0.956754	0.155613	9.37e-05	-0.413892	0.995236	-2.58806	-2.43244	3.4e-170
rs2294638	0.000143223	1.5733	0.996995	-1.66985	6.53e-06	2.54547	0.999667	-0.764569	-2.43442	3.4e-170
rs2594309	0.000288922	-2.34161	0.993957	0.170572	1.32e-05	-1.44605	0.999326	-2.60594	-2.43537	3.39e-170
rs12069853	0.00132439	-0.0787001	0.972886	-1.80084	6.13e-05	2.12036	0.996877	-0.643535	-2.44438	3.36e-170
rs2993661	0.000141796	2.458	0.997025	0.10314	6.64e-06	-1.70066	0.999661	-2.54917	-2.44603	3.36e-170
rs11576449	0.00276313	1.3328	0.94505	-0.611289	0.000141586	1.12956	0.992821	-1.83489	-2.44618	3.36e-170
rs2817590	0.000290389	-2.745	0.993926	1.19273	1.31e-05	-0.149044	0.999329	-3.64243	-2.4497	3.34e-170
rs112409899	0.000865489	1.5996	0.982113	-0.755363	0.000516798	0.524713	0.974284	-1.69619	-2.45156	3.34e-170
rs17417751	0.00102848	-0.3345	0.978816	-1.87249	2.88e-05	2.31655	0.998533	-0.582861	-2.45535	3.33e-170
rs192884055	0.00251531	1.1977	0.94973	-0.813991	0.000297218	-0.963904	0.985047	-1.64381	-2.4578	3.32e-170
rs6699026	0.000192496	2.77761	0.995966	1.08555	9.33e-06	-0.742232	0.999524	-3.54932	-2.46377	3.3e-170
rs188409178	0.00310208	-0.0378	0.938722	-1.3955	0.000139356	-1.68217	0.992933	-1.0713	-2.4668	3.29e-170
rs188188624	0.00215134	1.1504	0.95669	-0.93663	0.000112055	1.45532	0.994309	-1.53153	-2.46816	3.28e-170
rs2817617	0.000193833	-2.42619	0.995938	0.178244	9.04e-06	-1.54422	0.999539	-2.64877	-2.47053	3.28e-170
rs72641432	0.00222921	1.6569	0.955192	-0.241536	0.00013621	-0.721262	0.993091	-2.22917	-2.47071	3.27e-170
rs7543982	0.000927793	1.1627	0.98085	-1.31474	0.00038073	1.28714	0.980925	-1.16713	-2.48187	3.24e-170
rs2072995	0.000290045	-2.7368	0.993934	1.16984	1.31e-05	-0.078618	0.999334	-3.6539	-2.48406	3.23e-170
rs115986383	0.00293466	-0.1639	0.941837	-1.4096	0.000289395	-1.45228	0.985435	-1.07536	-2.48496	3.23e-170
rs2072993	0.000289725	-2.7359	0.99394	1.16686	1.31e-05	-0.0714551	0.999334	-3.65441	-2.48755	3.22e-170
rs17035946	0.00103371	1.0435	0.97871	-1.39192	0.000610826	1.16065	0.969746	-1.09589	-2.48781	3.22e-170
rs6668910	0.00142486	-1.281	0.970889	-0.97173	0.000214989	1.22491	0.989139	-1.51923	-2.49096	3.21e-170
rs116215882	0.00192452	1.5896	0.961078	-0.408858	0.000118976	0.974137	0.99396	-2.08308	-2.49194	3.21e-170
rs13328720	0.00132598	0.0287	0.972855	-1.80287	6.33e-05	2.09084	0.996775	-0.689727	-2.4926	3.2e-170
rs114896269	0.0019154	-1.835	0.961255	-0.0069968	7.1e-05	0.802922	0.996386	-2.49025	-2.49725	3.19e-170
rs2072997	0.000288113	-2.7329	0.993974	1.15606	1.31e-05	0.0497145	0.999331	-3.6537	-2.49764	3.19e-170
rs10864476	0.00102582	-1.8899	0.978869	-0.180396	9.76e-05	-0.814941	0.995038	-2.32258	-2.50297	3.17e-170
rs140539452	0.00197751	-0.334501	0.960049	-1.55634	0.000178634	1.68364	0.990959	-0.948482	-2.50483	3.17e-170
rs41274522	0.00258523	-1.6521	0.948405	-0.187863	0.000167625	0.361085	0.991511	-2.31988	-2.50774	3.16e-170
rs113188736	0.00281483	-1.6866	0.944079	-0.0991375	0.000155003	0.170368	0.992146	-2.40894	-2.50808	3.15e-170
rs139162123	0.0023544	-0.875999	0.952794	-1.16105	0.000336315	1.18754	0.983113	-1.34739	-2.50844	3.15e-170
rs2254347	0.000282401	-2.31411	0.994092	0.0959642	1.32e-05	-1.44661	0.999327	-2.60602	-2.51005	3.15e-170
rs188947512	0.00208705	0.0102	0.957929	-1.58415	0.000156353	1.73205	0.992078	-0.930924	-2.51508	3.13e-170
rs34889369	0.00167732	-1.6686	0.965907	-0.34468	6.56e-05	1.1639	0.99666	-2.17582	-2.5205	3.12e-170
rs2594301	0.000289606	-2.3836	0.993943	0.270334	1.34e-05	-1.30469	0.999317	-2.79373	-2.52339	3.11e-170
rs75524741	0.000592513	-2.0759	0.987685	-0.0703304	0.000145359	0.0439763	0.992631	-2.45425	-2.52458	3.1e-170
rs7543908	0.000859428	1.53	0.982236	-0.865639	0.000514115	0.584861	0.974414	-1.6662	-2.53184	3.08e-170
rs7520557	0.000859428	1.53	0.982236	-0.865639	0.000514401	0.56682	0.9744	-1.67605	-2.54169	3.05e-170
rs190996109	0.00321622	-0.0637001	0.93661	-1.37733	0.000217244	-1.48486	0.989026	-1.16582	-2.54315	3.05e-170
rs145239039	0.00101458	-2.0496	0.979096	0.122612	6.62e-05	-0.601972	0.996632	-2.6661	-2.54349	3.04e-170
rs186976788	0.00286947	-1.1554	0.943056	-0.803373	0.000412951	-0.635469	0.979344	-1.74215	-2.54552	3.04e-170
rs115426632	0.00247291	1.5161	0.950536	-0.410823	8.12e-05	-1.10535	0.99587	-2.13633	-2.54716	3.03e-170
rs761087	0.000168865	-2.57961	0.996459	0.49372	7.88e-06	1.31765	0.999598	-3.04144	-2.54772	3.03e-170
rs284316	0.000159825	1.1064	0.996648	-2.2391	7.39e-06	-2.69576	0.999623	-0.309331	-2.54843	3.03e-170
rs12093245	0.00131962	-0.0359001	0.972981	-1.80498	6.32e-05	2.06271	0.996782	-0.749032	-2.55401	3.01e-170
rs149457783	0.00178076	1.3066	0.96388	-0.837688	0.000301356	-0.869582	0.984842	-1.72225	-2.55994	3e-170
rs115071397	0.00269053	1.1739	0.946416	-0.811156	0.000117955	1.2737	0.994012	-1.75267	-2.56382	2.98e-170
rs77172218	0.00246966	-1.8087	0.950598	0.0510113	9.52e-05	0.301601	0.995163	-2.62043	-2.56942	2.97e-170
rs74052514	0.000828501	-2.2759	0.982864	0.51219	3.83e-05	-0.271285	0.998046	-3.08224	-2.57005	2.97e-170
rs12048967	0.00104817	1.985	0.978419	0.009617	3.83e-05	-1.04012	0.998049	-2.57979	-2.57018	2.96e-170
rs11582233	0.00106892	-1.8945	0.978001	-0.153293	9.93e-05	-0.675325	0.994956	-2.41792	-2.57121	2.96e-170
rs61776295	0.000356254	-0.2184	0.992559	-2.42671	1.71e-05	2.59953	0.999128	-0.146773	-2.57348	2.96e-170
rs61777971	0.00172269	0.8979	0.965017	-1.28744	5.3e-05	1.83033	0.997302	-1.28709	-2.57453	2.95e-170
rs11121543	0.00133151	0.0015	0.972744	-1.80125	6.29e-05	2.05171	0.996797	-0.773803	-2.57505	2.95e-170
rs2922244	0.000142628	1.6889	0.997008	-1.48392	6.66e-06	-2.40899	0.99966	-1.09295	-2.57688	2.94e-170
rs55975941	0.000258303	-2.4062	0.994594	0.269145	1.19e-05	1.30776	0.999392	-2.84784	-2.57869	2.94e-170
rs76513687	0.00270388	1.3297	0.946165	-0.624456	0.000221194	-0.767102	0.988829	-1.95628	-2.58073	2.93e-170
rs148531710	0.0030615	-1.5303	0.939475	-0.302313	0.000166635	-0.454074	0.991561	-2.28523	-2.58754	2.91e-170
rs150368930	0.00225906	1.0708	0.954619	-0.999044	0.000114586	-1.40755	0.994182	-1.58854	-2.58758	2.91e-170
rs2272982	0.000143128	1.50919	0.996997	-1.76869	6.55e-06	2.52346	0.999666	-0.818973	-2.58766	2.91e-170
rs6693599	0.000236578	-2.7289	0.995046	1.0512	1.19e-05	-0.354166	0.999392	-3.64016	-2.58897	2.91e-170
rs111234282	0.00231291	1.5196	0.953588	-0.434091	8.7e-05	-1.05293	0.995577	-2.15862	-2.59271	2.9e-170
rs28924092	0.00246264	1.7668	0.950731	-0.0213411	9.25e-05	-0.462049	0.995299	-2.5738	-2.59514	2.89e-170
rs11804707	0.000502925	2.4017	0.989528	0.574379	2.55e-05	-0.550874	0.9987	-3.17099	-2.59661	2.89e-170
rs2817631	0.000289374	-2.3516	0.993947	0.194626	1.34e-05	-1.30324	0.999317	-2.7961	-2.60148	2.87e-170
rs12036935	0.00107207	-1.84	0.977938	-0.251492	9.76e-05	-0.779545	0.995042	-2.35102	-2.60251	2.87e-170
rs2243838	0.000286994	-2.2634	0.993997	-0.0116228	1.32e-05	-1.44851	0.999325	-2.60206	-2.61368	2.84e-170
rs149815121	0.00246613	-0.941001	0.950665	-1.08366	0.000171099	1.30464	0.991337	-1.53068	-2.61434	2.84e-170
rs34896200	0.00102961	1.8649	0.978793	-0.224666	3.87e-05	-1.19835	0.998026	-2.39728	-2.62195	2.82e-170
rs150726631	0.00192453	1.5807	0.961078	-0.422416	0.00011967	0.835302	0.993925	-2.20505	-2.62746	2.8e-170
rs3767300	0.000143125	1.4774	0.996997	-1.81603	6.53e-06	2.52422	0.999667	-0.818285	-2.63431	2.78e-170
rs116781723	0.00266807	1.098	0.94684	-0.896466	0.000140584	1.21527	0.992871	-1.73862	-2.63508	2.78e-170
rs11121777	0.0002362	-2.70549	0.995054	0.987144	1.19e-05	-0.398933	0.999393	-3.62434	-2.6372	2.77e-170
rs4845847	0.000143746	-2.6503	0.996984	0.5995	6.79e-06	-1.21664	0.999653	-3.24368	-2.64418	2.75e-170
rs114154074	0.00224641	-1.3783	0.954862	-0.642035	0.000144642	-0.956987	0.992667	-2.00311	-2.64515	2.75e-170
rs72643299	0.00185596	-1.5713	0.962412	-0.452452	6.15e-05	-1.17616	0.996868	-2.19349	-2.64594	2.75e-170
rs138794176	0.00213718	0.331199	0.956962	-1.52035	0.000149759	1.62679	0.992409	-1.12723	-2.64759	2.74e-170
rs182857679	0.00227332	0.3015	0.954346	-1.49996	0.000522575	1.17755	0.974004	-1.14961	-2.64957	2.74e-170
rs2817630	0.000289456	-2.32501	0.993946	0.132969	1.34e-05	-1.31159	0.999318	-2.78588	-2.65291	2.73e-170
rs284268	0.00195643	0.7149	0.960458	-1.36976	0.000119148	1.5982	0.993951	-1.28458	-2.65434	2.73e-170
rs4845869	0.000193416	-2.77481	0.995946	1.08011	9.41e-06	0.412207	0.99952	-3.73563	-2.65552	2.72e-170
rs11121779	0.000236618	-2.68181	0.995045	0.924498	1.19e-05	-0.489107	0.999391	-3.58208	-2.65759	2.72e-170
rs146799053	0.00084702	-2.1583	0.982488	0.265905	5.46e-05	-0.189656	0.997221	-2.92493	-2.65902	2.71e-170
rs138397599	0.00238843	-1.105	0.952145	-0.938492	0.00032935	-0.818338	0.983457	-1.7216	-2.66009	2.71e-170
rs12145641	0.00158551	-1.1994	0.967713	-1.02049	9.34e-05	-1.4421	0.99525	-1.63993	-2.66042	2.71e-170
rs145604198	0.00207194	-0.815801	0.958221	-1.26882	0.00014992	-1.45241	0.992401	-1.39314	-2.66196	2.7e-170
rs12410929	0.00151511	1.9698	0.969102	0.141582	5.89e-05	0.449499	0.997001	-2.8041	-2.66251	2.7e-170
rs3123607	0.000142287	2.08421	0.997015	-0.741554	6.62e-06	-2.03753	0.999662	-1.92099	-2.66255	2.7e-170
rs183219108	0.00225231	0.565399	0.954749	-1.39516	0.000318594	-1.2743	0.983989	-1.2683	-2.66346	2.7e-170
rs115814727	0.000845315	1.0608	0.982523	-1.47061	3.54e-05	1.98427	0.998193	-1.19289	-2.66351	2.7e-170
rs12048262	0.00104633	1.9297	0.978456	-0.0970686	3.83e-05	-1.05282	0.99805	-2.56676	-2.66383	2.7e-170
rs540329	0.000286845	-0.649703	0.994	-2.34821	1.44e-05	2.56651	0.999265	-0.316428	-2.66464	2.7e-170
rs2072996	0.000285482	-2.66969	0.994028	0.981984	1.29e-05	-0.172321	0.999343	-3.64924	-2.66726	2.69e-170
rs145350027	0.00299444	-1.4353	0.940722	-0.443777	0.000216625	-0.255352	0.989057	-2.22529	-2.66906	2.69e-170
rs116826530	0.00244916	0.1984	0.950988	-1.48913	0.000327017	-1.33209	0.983572	-1.18173	-2.67086	2.68e-170
rs141705526	0.0023429	0.1493	0.953014	-1.51833	0.000162772	1.58341	0.991755	-1.15582	-2.67415	2.67e-170
rs116094923	0.00218891	1.8677	0.955966	0.105947	7.55e-05	0.014715	0.996158	-2.78083	-2.67489	2.67e-170
rs137958069	0.00271231	1.7203	0.946006	-0.0596202	0.000104589	-0.0554395	0.994687	-2.61723	-2.67685	2.66e-170
rs113459862	0.00306379	-1.4826	0.939433	-0.369514	0.000162687	0.429263	0.991759	-2.30796	-2.67748	2.66e-170
rs141874015	0.00228814	1.2898	0.954062	-0.746651	0.000131132	1.07404	0.993347	-1.93341	-2.68006	2.66e-170
rs75629636	0.00177845	1.4141	0.963926	-0.697312	0.000150695	-0.95694	0.992362	-1.98295	-2.68026	2.66e-170
rs17229172	0.00228651	-1.336	0.954093	-0.689091	0.000172318	0.864851	0.991276	-2.0001	-2.6892	2.63e-170
rs115695884	0.00181284	-1.7906	0.963254	-0.107649	0.000111856	-0.0762498	0.994319	-2.58247	-2.69012	2.63e-170
rs12731652	0.00105916	2.1485	0.978198	0.344836	3.69e-05	-0.452978	0.998118	-3.0353	-2.69046	2.63e-170
rs74055723	0.00143661	0.1096	0.970656	-1.75851	0.000431659	-1.41909	0.978429	-0.933012	-2.69152	2.63e-170
rs115372436	0.00202558	0.7868	0.959118	-1.30166	0.00128183	-0.00535881	0.938554	-1.39479	-2.69644	2.61e-170
rs151099762	0.00202558	0.7868	0.959118	-1.30166	0.00127973	0.00848367	0.938649	-1.39554	-2.69719	2.61e-170
rs116313935	0.00222349	-1.3527	0.955302	-0.679907	0.000145137	-0.938982	0.992642	-2.01837	-2.69827	2.61e-170
rs12046400	0.000755585	-2.0221	0.984349	-0.0661589	3.34e-05	1.05393	0.998298	-2.6336	-2.69976	2.6e-170
rs45606034	0.000294205	-0.933403	0.993847	-2.11247	1.29e-05	2.48011	0.99934	-0.587828	-2.7003	2.6e-170
rs12060190	0.000873947	2.2	0.981941	0.36923	4.18e-05	-0.108841	0.997868	-3.06953	-2.7003	2.6e-170
rs116403294	0.00202558	0.7868	0.959118	-1.30166	0.00126801	-0.0221877	0.939176	-1.39966	-2.70131	2.6e-170
rs7526268	0.000165972	-2.1018	0.99652	-0.629204	7.58e-06	1.92385	0.999613	-2.07856	-2.70776	2.58e-170
rs74511320	0.00056961	-2.3868	0.988156	0.596716	2.47e-05	-0.256771	0.99874	-3.30525	-2.70854	2.58e-170
rs75518308	0.00202559	0.768498	0.959118	-1.3153	0.00127906	0.0677975	0.938679	-1.39366	-2.70896	2.58e-170
rs115282418	0.00202559	0.768498	0.959118	-1.3153	0.00128146	-0.0167655	0.938571	-1.3948	-2.71011	2.58e-170
rs74772255	0.00202559	0.768498	0.959118	-1.3153	0.00128125	0.00144183	0.938581	-1.39501	-2.71032	2.58e-170
rs12143134	0.000313081	-0.688099	0.993455	-2.27933	1.45e-05	2.52019	0.999262	-0.432314	-2.71164	2.57e-170
rs4845943	0.000302812	-0.652501	0.993668	-2.31955	1.46e-05	2.5341	0.999256	-0.393546	-2.7131	2.57e-170
rs12116652	0.00141387	0.788702	0.971107	-1.47004	8e-05	1.74054	0.995929	-1.2433	-2.71335	2.57e-170
rs112710664	0.00202559	0.768498	0.959118	-1.3153	0.00126794	-0.00517579	0.93918	-1.3999	-2.71521	2.56e-170
rs114572019	0.00224659	-1.3044	0.954859	-0.736651	0.000145451	-0.979312	0.992626	-1.97891	-2.71556	2.56e-170
rs111922694	0.00202559	0.768498	0.959118	-1.3153	0.00126533	-0.0146444	0.939297	-1.40078	-2.71609	2.56e-170
rs116798732	0.00202559	0.768498	0.959118	-1.3153	0.00126497	-0.00994787	0.939313	-1.40097	-2.71627	2.56e-170
rs113792942	0.00202559	0.768498	0.959118	-1.3153	0.00126398	0.0115402	0.939358	-1.40132	-2.71663	2.56e-170
rs4845842	0.00168723	0.1191	0.965713	-1.67964	0.000102257	-1.78916	0.994804	-1.03775	-2.71739	2.56e-170
rs12140842	0.0016039	-1.2012	0.967351	-1.01308	9.36e-05	-1.39481	0.995243	-1.70595	-2.71903	2.55e-170
rs284266	0.00205909	0.7762	0.95847	-1.30193	0.000119802	1.50858	0.993918	-1.42026	-2.72219	2.55e-170
rs149469552	0.00268065	1.0115	0.946602	-0.980746	0.000284722	-0.879357	0.985666	-1.74149	-2.72223	2.55e-170
rs2847342	0.00205319	-0.7091	0.958584	-1.35104	8.06e-05	-1.66216	0.995901	-1.37276	-2.7238	2.54e-170
rs75260969	0.0017918	-1.7957	0.963665	-0.103793	6.76e-05	-0.649887	0.996559	-2.6255	-2.7293	2.53e-170
rs140178138	0.00334409	1.4739	0.934256	-0.346211	0.000155351	-0.26412	0.992128	-2.38762	-2.73383	2.52e-170
rs115006995	0.00271494	-0.2236	0.945956	-1.43533	0.000213519	1.39675	0.989212	-1.29974	-2.73507	2.51e-170
rs114320238	0.00141725	1.2129	0.97104	-1.05666	4.74e-05	1.63119	0.997584	-1.68568	-2.74234	2.5e-170
rs138594253	0.00263963	1.7539	0.947377	-0.0151557	8.15e-05	0.163694	0.995857	-2.72982	-2.74497	2.49e-170
rs608020	0.00254055	0.311401	0.949252	-1.44441	0.000100553	-1.63777	0.994891	-1.30404	-2.74846	2.48e-170
rs12088368	0.00136595	-0.280299	0.972059	-1.75064	6.38e-05	1.93251	0.996751	-1.00352	-2.75417	2.47e-170
rs58551746	0.00184739	1.9129	0.96258	0.118359	5.85e-05	-0.261742	0.997022	-2.87406	-2.7557	2.46e-170
rs75866040	0.00288303	-1.1414	0.942802	-0.816477	0.000262268	0.672918	0.986782	-1.93967	-2.75615	2.46e-170
rs6664819	0.000195004	-2.7065	0.995913	0.897612	9.44e-06	0.573852	0.999518	-3.65414	-2.75653	2.46e-170
rs6688569	0.000171107	-2.0479	0.996412	-0.725688	7.68e-06	1.94372	0.999608	-2.03387	-2.75956	2.45e-170
rs187379748	0.00236871	1.3586	0.952521	-0.644656	0.000273876	-0.229301	0.986205	-2.1158	-2.76045	2.45e-170
rs115000081	0.00298228	-1.2184	0.940949	-0.716259	0.0001963	0.726017	0.990074	-2.04535	-2.76161	2.45e-170
rs151297021	0.000903495	-1.0077	0.981342	-1.49249	3.03e-05	1.98501	0.998457	-1.26979	-2.76228	2.45e-170
rs141836859	0.00258766	-0.687999	0.948359	-1.25727	0.000176818	1.3111	0.99105	-1.50625	-2.76352	2.44e-170
rs284303	0.000282253	0.485199	0.994096	-2.44901	1.48e-05	2.5605	0.999244	-0.317817	-2.76683	2.44e-170
rs2745296	0.00142564	1.6891	0.970874	-0.383072	0.000152836	-0.243247	0.992254	-2.40096	-2.78404	2.39e-170
rs12737362	0.000170916	-2.05269	0.996416	-0.716446	7.71e-06	1.92085	0.999606	-2.07564	-2.79208	2.37e-170
rs72640309	0.00231968	-0.0016	0.953458	-1.5337	0.0001	-1.66679	0.99492	-1.25916	-2.79286	2.37e-170
rs76431309	0.000760276	-0.4746	0.984253	-1.96471	2.71e-05	-2.21825	0.998618	-0.83521	-2.79992	2.36e-170
rs76917953	0.00163704	-1.8473	0.966699	-0.0516407	7.61e-05	0.239533	0.996128	-2.74839	-2.80003	2.36e-170
rs116476834	0.00225966	1.2826	0.954608	-0.761011	0.000143854	-0.913264	0.992706	-2.04639	-2.8074	2.34e-170
rs2235664	0.000289037	-2.2474	0.993954	-0.0440924	1.34e-05	-1.32339	0.999318	-2.77049	-2.81458	2.32e-170
rs12145643	0.00157736	-1.1886	0.967874	-1.03534	8.92e-05	-1.3586	0.995466	-1.77935	-2.8147	2.32e-170
rs115845680	0.00233311	-1.0228	0.953201	-1.03237	0.00014347	-1.16907	0.992726	-1.78331	-2.81568	2.32e-170
rs2103665	0.00104867	0.5168	0.978409	-1.78708	3.43e-05	-2.07245	0.998249	-1.03012	-2.81721	2.32e-170
rs2765552	0.00202551	-0.795899	0.959119	-1.29477	7.81e-05	-1.57693	0.996027	-1.52575	-2.82052	2.31e-170
rs1281017	0.000227587	2.3853	0.995234	0.158176	1.24e-05	-1.18767	0.999369	-2.97928	-2.8211	2.31e-170
rs10779758	0.000193583	-2.71131	0.995943	0.907036	9.5e-06	0.415427	0.999515	-3.72961	-2.82257	2.3e-170
rs143111907	0.00178276	1.5747	0.963841	-0.464908	0.000174932	0.00296354	0.991145	-2.36336	-2.82827	2.29e-170
rs142569597	0.00237302	0.522401	0.952439	-1.39291	0.000164427	1.38967	0.991672	-1.43651	-2.82942	2.29e-170
rs150385873	0.00213259	1.4803	0.957051	-0.525282	0.000132351	0.627881	0.993286	-2.30596	-2.83124	2.28e-170
rs74052515	0.000781499	-2.182	0.983821	0.280035	3.83e-05	-0.115313	0.998046	-3.11223	-2.83219	2.28e-170
rs74451129	0.000177188	1.1518	0.996285	-2.13686	8.44e-06	-2.52232	0.999569	-0.695391	-2.83225	2.28e-170
rs187027517	0.0021186	1.4964	0.957321	-0.5052	0.000183131	0.122198	0.990733	-2.33327	-2.83847	2.27e-170
rs2233019	0.00273171	0.966401	0.945641	-1.01449	0.000132869	-1.16378	0.99326	-1.82718	-2.84167	2.26e-170
rs190966426	0.00235576	-0.0101	0.952768	-1.5263	0.000314002	-1.24147	0.984216	-1.31591	-2.84221	2.26e-170
rs116697175	0.001059	0.0725	0.978201	-1.91038	5.68e-05	1.99811	0.997109	-0.93258	-2.84296	2.26e-170
rs12132071	0.00259129	0.0295	0.948291	-1.48064	0.000313343	-1.2035	0.984248	-1.36261	-2.84325	2.26e-170
rs12077098	0.00125753	0.549201	0.97422	-1.68215	6.91e-05	-1.82636	0.996481	-1.16287	-2.84502	2.25e-170
rs12724989	0.00101769	1.7966	0.979034	-0.352373	3.84e-05	-1.11884	0.99804	-2.49283	-2.8452	2.25e-170
rs12143767	0.00093003	2.1137	0.980805	0.214441	3.11e-05	-0.562744	0.998413	-3.06476	-2.85032	2.24e-170
rs1300646	0.00205133	-0.7747	0.95862	-1.30481	8.25e-05	-1.54664	0.995806	-1.54605	-2.85087	2.24e-170
rs12132870	0.00259129	0.0295	0.948291	-1.48064	0.000313818	-1.19576	0.984225	-1.37101	-2.85166	2.24e-170
rs72635492	0.00151728	0.2708	0.969059	-1.70231	7.27e-05	1.8199	0.996303	-1.15025	-2.85256	2.24e-170
rs11587145	0.000310768	-0.595901	0.993503	-2.34181	1.45e-05	2.48843	0.99926	-0.510753	-2.85256	2.24e-170
rs12724395	0.00152799	-0.2301	0.968848	-1.70879	0.00163522	-0.54341	0.92292	-1.14519	-2.85398	2.23e-170
rs143112176	0.00324753	-0.0931	0.936033	-1.37064	0.000250431	1.19108	0.987371	-1.4855	-2.85614	2.23e-170
rs148027604	0.0025547	-1.1098	0.948983	-0.903393	0.00028847	0.570366	0.985481	-1.95584	-2.85923	2.22e-170
rs1806619	0.000142616	1.65061	0.997008	-1.54771	6.66e-06	-2.31625	0.99966	-1.31198	-2.85969	2.22e-170
rs74779790	0.00210744	-1.1912	0.957536	-0.900194	0.000145427	-0.998748	0.992627	-1.95991	-2.8601	2.22e-170
rs2745298	0.000288969	-2.22651	0.993956	-0.0906524	1.34e-05	-1.32134	0.999318	-2.77297	-2.86362	2.21e-170
rs4846019	0.000236649	-2.6219	0.995045	0.766499	1.19e-05	-0.38534	0.999395	-3.631	-2.8645	2.21e-170
rs6540986	0.000283569	-2.06911	0.994068	-0.435812	1.3e-05	1.56693	0.999337	-2.43236	-2.86818	2.2e-170
rs11589515	0.00190734	0.0782001	0.961412	-1.62447	0.00021552	1.43231	0.989112	-1.24547	-2.86994	2.2e-170
rs74748843	0.00166859	-1.8144	0.966078	-0.101662	7.54e-05	0.155105	0.996161	-2.76934	-2.871	2.19e-170
rs72638609	0.00109712	-0.375699	0.977434	-1.82667	4.71e-05	1.98533	0.997599	-1.04982	-2.87649	2.18e-170
rs149972462	0.00257418	1.6214	0.948614	-0.237277	9.84e-05	0.135821	0.994998	-2.6398	-2.87708	2.18e-170
rs188717095	0.00203647	0.6377	0.958907	-1.40098	0.00076144	-0.58717	0.962566	-1.47665	-2.87764	2.18e-170
rs138070437	0.0019345	1.1932	0.960884	-0.936592	0.000408274	-0.0878203	0.979574	-1.94169	-2.87828	2.18e-170
rs143069046	0.00131381	1.2742	0.973097	-1.0178	0.00047996	0.0999904	0.976073	-1.86149	-2.8793	2.18e-170
rs115739667	0.0033287	-0.4965	0.934539	-1.24796	0.00017327	-1.21711	0.991228	-1.63391	-2.88187	2.17e-170
rs114699125	0.00212821	-0.3404	0.957135	-1.5194	0.000131393	1.51677	0.993334	-1.36273	-2.88213	2.17e-170
rs6702624	0.000250652	-2.2754	0.994753	-0.0499269	1.18e-05	1.32208	0.9994	-2.83585	-2.88578	2.16e-170
rs28926170	0.00120668	1.2203	0.975236	-1.12306	0.000494329	0.407999	0.975374	-1.7708	-2.89386	2.14e-170
rs184423113	0.00276347	-0.2504	0.945043	-1.42098	0.000333544	-1.07755	0.98325	-1.47384	-2.89481	2.14e-170
rs2993663	0.000141681	2.27359	0.997027	-0.332229	6.71e-06	-1.68949	0.999658	-2.56314	-2.89537	2.14e-170
rs145346082	0.00228717	0.999201	0.95408	-1.06415	0.00032988	0.666336	0.983431	-1.83178	-2.89594	2.14e-170
rs147449542	0.00249939	1.1744	0.950033	-0.843044	0.000124722	0.978107	0.99367	-2.05593	-2.89897	2.13e-170
rs142499571	0.00146364	-0.517799	0.970121	-1.62524	5.66e-05	-1.81851	0.997116	-1.27562	-2.90086	2.13e-170
rs7537387	0.000256198	-2.3147	0.994638	0.0503682	1.19e-05	1.22662	0.999395	-2.95292	-2.90255	2.13e-170
rs141412020	0.000906341	-1.8034	0.981285	-0.393515	5.26e-05	0.948017	0.99732	-2.51283	-2.90635	2.12e-170
rs57060648	0.000952753	1.4199	0.980345	-0.976469	0.000354573	-0.392438	0.982213	-1.939	-2.91547	2.1e-170
rs2244397	0.000286638	-2.2034	0.994004	-0.145435	1.34e-05	-1.32048	0.999318	-2.77429	-2.91972	2.09e-170
rs2594300	0.00028131	-2.42119	0.994115	0.346155	1.25e-05	-0.902582	0.99936	-3.26964	-2.92348	2.08e-170
rs112432872	0.000700883	0.1531	0.985465	-2.10407	3.7e-05	2.15453	0.998116	-0.820508	-2.92457	2.08e-170
rs113873990	0.00177374	1.7643	0.964018	-0.161994	7.83e-05	0.0139027	0.996018	-2.76293	-2.92492	2.08e-170
rs41274532	0.00341867	-0.4938	0.932888	-1.23696	0.000286852	0.931758	0.985561	-1.69109	-2.92805	2.07e-170
rs28991002	0.00185448	0.552999	0.962441	-1.49376	0.000657507	-0.758719	0.967509	-1.43493	-2.92869	2.07e-170
rs115560453	0.00231883	-1.6929	0.953475	-0.16759	7.71e-05	0.102171	0.996076	-2.76512	-2.93271	2.06e-170
rs139421392	0.00173491	0.2134	0.964778	-1.65107	0.000271264	-1.32314	0.986335	-1.28306	-2.93413	2.06e-170
rs114410953	0.00254255	-1.4587	0.949214	-0.480192	0.000135324	-0.26336	0.993136	-2.45628	-2.93647	2.06e-170
rs2072992	0.000178941	-2.66	0.996249	0.731703	8.77e-06	0.610252	0.999552	-3.66928	-2.93758	2.05e-170
rs2076468	0.000286771	-2.2086	0.994002	-0.133804	1.33e-05	-1.29515	0.999319	-2.8082	-2.94201	2.04e-170
rs112824020	0.00144136	1.8441	0.970562	-0.112436	6.76e-05	0.109393	0.996558	-2.82986	-2.9423	2.04e-170
rs1471642	0.000251936	-1.7463	0.994726	-1.10579	1.01e-05	1.97258	0.999482	-1.83866	-2.94445	2.04e-170
rs55634740	0.000697393	1.366	0.985537	-1.19859	0.000447225	0.560269	0.977668	-1.74743	-2.94602	2.04e-170
rs138376215	0.00263981	-0.1534	0.947373	-1.46112	0.000142344	1.40389	0.992782	-1.48728	-2.94839	2.03e-170
rs61776015	0.00139437	-1.338	0.971494	-0.909222	0.000292937	-0.372929	0.985259	-2.04005	-2.94927	2.03e-170
rs145432748	0.0026224	-0.507899	0.947702	-1.35316	0.000156728	1.28704	0.992059	-1.59619	-2.94935	2.03e-170
rs11121601	0.000291925	-0.757904	0.993894	-2.26382	1.29e-05	2.4406	0.999342	-0.686587	-2.95041	2.03e-170
rs114772576	0.00275733	0.4668	0.945159	-1.34868	0.000207573	-1.16968	0.98951	-1.60174	-2.95042	2.03e-170
rs117146316	0.00101428	1.751	0.979102	-0.433091	3.84e-05	-1.09643	0.998043	-2.51819	-2.95128	2.03e-170
rs28730690	0.00203541	-0.8322	0.958928	-1.26415	0.000271979	-0.962672	0.986299	-1.68813	-2.95228	2.02e-170
rs181120200	0.00222792	-0.4926	0.955217	-1.43707	0.000307045	1.07526	0.98456	-1.51624	-2.9533	2.02e-170
rs143511848	0.00210657	-0.995398	0.957553	-1.10536	0.000164596	1.04806	0.991663	-1.84892	-2.95428	2.02e-170
rs140176106	0.00286955	0.9615	0.943054	-0.996907	0.000293896	0.544593	0.985211	-1.96085	-2.95776	2.01e-170
rs146641763	0.00117362	-0.634799	0.975898	-1.66611	0.000264928	1.32338	0.98665	-1.29413	-2.96024	2.01e-170
rs116570550	0.00134408	1.3802	0.972494	-0.8704	6.16e-05	-1.25968	0.996865	-2.09173	-2.96213	2e-170
rs4845950	0.000737655	-0.1174	0.984715	-2.08364	3.57e-05	-2.13503	0.998181	-0.879663	-2.96331	2e-170
rs4845962	0.000143691	-2.52071	0.996985	0.265268	6.79e-06	-1.22857	0.999653	-3.22885	-2.96358	2e-170
rs4845951	0.000738035	-0.1171	0.984707	-2.08342	3.57e-05	-2.13456	0.998181	-0.88065	-2.96407	2e-170
rs6658345	0.00017409	1.9031	0.99635	-1.00222	7.95e-06	1.97152	0.999594	-1.9622	-2.96442	2e-170
rs1281033	0.000208993	2.5647	0.995621	0.558927	9.55e-06	-0.74789	0.999512	-3.53333	-2.97441	1.98e-170
rs2076465	0.000252702	-2.2288	0.99471	-0.150381	1.18e-05	1.32796	0.999399	-2.82693	-2.97731	1.97e-170
rs145850550	0.00280822	0.8137	0.944203	-1.13044	0.000319816	0.660998	0.983928	-1.8504	-2.98083	1.97e-170
rs145624822	0.00263928	-1.1446	0.947383	-0.851772	0.000264027	0.22737	0.986694	-2.13428	-2.98605	1.96e-170
rs146962492	0.00341844	1.0805	0.932892	-0.80616	0.000247741	0.125588	0.987505	-2.18342	-2.98958	1.95e-170
rs2817628	0.00028587	-2.16419	0.99402	-0.231836	1.34e-05	-1.33187	0.999318	-2.75904	-2.99088	1.95e-170
rs2745290	0.000283707	-2.48809	0.994065	0.513457	1.26e-05	-0.584772	0.999358	-3.50487	-2.99142	1.95e-170
rs4845961	0.000150654	-2.7871	0.99684	0.993123	6.73e-06	-0.0617201	0.999656	-3.98575	-2.99263	1.94e-170
rs12046334	0.000494088	2.3869	0.98971	0.531048	1.61e-05	0.227003	0.999176	-3.52503	-2.99399	1.94e-170
rs116787047	0.00134776	1.3595	0.972421	-0.896715	6.16e-05	-1.25388	0.996866	-2.09908	-2.9958	1.94e-170
rs2745260	0.000288429	-2.50101	0.993967	0.553384	1.32e-05	-0.447975	0.999324	-3.54938	-2.996	1.94e-170
rs61736951	0.00299419	-0.8259	0.940727	-1.09196	0.000248006	-0.758715	0.987492	-1.90646	-2.99842	1.93e-170
rs144755025	0.00280587	-1.0725	0.944247	-0.90035	0.000222744	0.537019	0.988752	-2.10119	-3.00154	1.93e-170
rs192921641	0.00284078	0.4338	0.943593	-1.34879	0.000262715	-1.0121	0.98676	-1.65685	-3.00564	1.92e-170
rs55842159	0.00209685	1.599	0.95774	-0.357581	9.27e-05	-0.238593	0.995287	-2.65041	-3.00799	1.91e-170
rs115578341	0.00292286	-0.1232	0.942057	-1.417	0.000188123	-1.21907	0.990483	-1.59136	-3.00836	1.91e-170
rs35106561	0.0010522	-0.1829	0.978338	-1.89973	5.18e-05	1.93043	0.997361	-1.11029	-3.01003	1.91e-170
rs6663004	0.00350715	0.697801	0.93127	-1.11206	0.000321578	0.569666	0.983841	-1.903	-3.01506	1.9e-170
rs145509101	0.00149781	1.4746	0.969444	-0.690098	7.23e-05	-0.978402	0.996322	-2.32583	-3.01593	1.9e-170
rs76314907	0.00350717	-0.6169	0.93127	-1.16158	0.000236175	0.853579	0.988081	-1.85487	-3.01645	1.9e-170
rs35604552	0.00019118	1.3511	0.995993	-1.85078	9.13e-06	-2.30978	0.999534	-1.16908	-3.01987	1.89e-170
rs12085319	0.000204333	1.0823	0.995719	-2.14355	1.08e-05	2.39569	0.999448	-0.882715	-3.02627	1.88e-170
rs150979442	0.00178717	0.482099	0.963755	-1.54673	6.38e-05	-1.66702	0.996753	-1.48004	-3.02678	1.88e-170
rs140424466	0.00186586	1.0727	0.96222	-1.08437	0.000392448	0.1973	0.98035	-1.94575	-3.03013	1.87e-170
rs190775	0.000300405	0.4975	0.993718	-2.41207	1.48e-05	2.43956	0.999244	-0.620477	-3.03255	1.87e-170
rs115631842	0.00137701	1.292	0.971839	-0.973783	6.07e-05	-1.28973	0.996911	-2.0608	-3.03458	1.86e-170
rs186836173	0.001754	0.0491001	0.964404	-1.6666	0.000251778	-1.28456	0.987304	-1.36866	-3.03526	1.86e-170
rs72635500	0.00254162	0.9879	0.949231	-1.02704	0.000341658	-0.222841	0.982849	-2.00846	-3.03549	1.86e-170
rs72860115	0.00145607	1.1833	0.97027	-1.07852	9.79e-05	-1.18065	0.995026	-1.95829	-3.03681	1.86e-170
rs145739149	0.00240534	1.1623	0.951822	-0.873501	0.000192613	0.554465	0.990258	-2.16345	-3.03695	1.86e-170
rs111682832	0.00161262	-0.2246	0.967179	-1.68395	7.04e-05	1.7129	0.996415	-1.3538	-3.03775	1.86e-170
rs75783592	0.00291231	-0.7404	0.942254	-1.16759	0.000144954	-1.08647	0.992651	-1.87072	-3.03831	1.86e-170
rs284282	0.00207716	1.0357	0.95812	-1.0726	0.00015379	0.963399	0.992207	-1.96678	-3.03938	1.85e-170
rs2817585	0.000282324	-2.37959	0.994094	0.24861	1.26e-05	-0.874178	0.999356	-3.2919	-3.04329	1.85e-170
rs186193729	0.00269651	-0.635801	0.946304	-1.27094	0.000158732	-1.12696	0.991958	-1.78164	-3.05257	1.83e-170
rs144221737	0.00176476	-1.1924	0.964193	-0.979357	0.000297252	-0.232328	0.985045	-2.07477	-3.05413	1.83e-170
rs76924879	0.00223427	-1.1896	0.955095	-0.875802	0.000118253	-0.87243	0.993997	-2.17943	-3.05523	1.83e-170
rs112896358	0.00281122	-0.2062	0.944147	-1.42244	0.000238798	1.07961	0.987951	-1.63361	-3.05606	1.82e-170
rs183045960	0.00149478	-1.1058	0.969504	-1.15233	0.000248151	0.758665	0.987485	-1.90621	-3.05854	1.82e-170
rs72633734	0.00307578	0.348201	0.93921	-1.34323	0.000135967	-1.24684	0.993103	-1.71642	-3.05965	1.82e-170
rs114319100	0.00134266	1.3207	0.972522	-0.949032	6.14e-05	-1.2436	0.996873	-2.11298	-3.06202	1.81e-170
rs2817618	0.000188494	-2.2191	0.996049	-0.314436	9.01e-06	-1.47887	0.99954	-2.74905	-3.06348	1.81e-170
rs1620523	0.00140495	-0.9451	0.971284	-1.34137	0.000140392	-1.22937	0.992881	-1.72218	-3.06355	1.81e-170
rs113246204	0.00159683	0.0105	0.96749	-1.71305	7.13e-05	1.70901	0.996374	-1.35476	-3.06781	1.8e-170
rs75863254	0.00134266	1.318	0.972522	-0.952495	6.14e-05	-1.24102	0.996873	-2.11616	-3.06865	1.8e-170
rs116168538	0.00134266	1.318	0.972522	-0.952495	6.14e-05	-1.2393	0.996873	-2.11828	-3.07077	1.8e-170
rs143856353	0.00287326	-0.0973	0.942985	-1.42775	0.000204261	-1.13957	0.989675	-1.64399	-3.07175	1.8e-170
rs115634793	0.00134266	1.318	0.972522	-0.952495	6.14e-05	-1.23841	0.996873	-2.11938	-3.07188	1.8e-170
rs145995739	0.00268936	0.628099	0.946438	-1.27677	0.000314452	0.752284	0.984193	-1.79517	-3.07194	1.8e-170
rs114604064	0.00134267	1.3168	0.972522	-0.954036	6.14e-05	-1.23955	0.996873	-2.11797	-3.072	1.79e-170
rs116363060	0.00296125	-0.861199	0.941341	-1.06893	0.00029043	-0.469952	0.985383	-2.00398	-3.07291	1.79e-170
rs12057815	0.00235974	0.0540999	0.952692	-1.52415	0.000672303	0.561476	0.966803	-1.55025	-3.07439	1.79e-170
rs12141820	0.00251543	0.867799	0.949728	-1.13755	0.000275802	-0.634739	0.986109	-1.93962	-3.07716	1.79e-170
rs3124626	0.00014285	1.87251	0.997003	-1.15718	6.62e-06	-2.03614	0.999662	-1.92385	-3.08103	1.78e-170
rs148666952	0.00220416	-0.1377	0.955673	-1.54902	0.00031777	1.04294	0.984029	-1.53333	-3.08235	1.78e-170
rs284280	0.00029993	0.3385	0.993728	-2.4789	1.53e-05	2.43926	0.999217	-0.603708	-3.08261	1.78e-170
rs2387232	0.000714873	-0.3063	0.98518	-2.05966	3.52e-05	-2.06922	0.998208	-1.0251	-3.08476	1.77e-170
rs12136714	0.00223122	-0.1301	0.955153	-1.54417	0.000305673	-1.05364	0.984628	-1.54106	-3.08523	1.77e-170
[truncated: 2,175 more rows]

## Sheet: Supplementary table 5
PP.H0.abf	PP.H1.abf	PP.H2.abf	PP.H3.abf	PP.H4.abf
[truncated: 2 more rows]

[truncated: 10 more sheets: Supplementary table 6, Supplementary table 7, Supplementary table 8, Supplementary table 9, Supplementary table 10, Supplementary table 11, Supplementary table 12, Supplementary table 13, Supplementary table 14, Sheet1]
